# Supplementary material for: 4-Methyl­pyridinium 2-carb­oxy-4,5-dichloro­benzoate monohydrate
Source: Acta Crystallogr Sect E Struct Rep Online. 2010 May 8;66(Pt 6):o1254. doi: 10.1107/S1600536810015503 (PMC2979372; doi:10.1107/S1600536810015503)
Supplement: Supplementary file 1 [file e-66-o1254-sup1.cif]

##############################################################################
###                                                                        ###
###        Electronic paper (Acta Crystallographica Section E)             ###
###                                                                        ###
##############################################################################
#                                                                            #
# This CIF contains the data in a paper accepted for publication in Acta     #
# Crystallographica Section E. It conforms to the requirements of Notes      #
# for Authors for Section E, and has been peer reviewed under the auspices   #
# of the IUCr Commission on Journals.                                        #
#                                                                            #
# Full details of the Crystallographic Information File format               #
# are given in the paper "The Crystallographic Information File (CIF):       #
# a New Standard Archive File for Crystallography" by S. R. Hall, F. H.      #
# Allen and I. D. Brown [Acta Cryst. (1991), A47, 655-685].                  #
#                                                                            #
# The current version of the core CIF dictionary is obtainable from          #
# ftp://ftp.iucr.org/pub/cif_core.dic. The current version number is 2.4.    #
#                                                                            #
# Software is freely available for graphical display of the structure(s) in  #
# this CIF.  For information consult the CIF home page http://www.iucr.org/  #
# cif/home.html                                                              #
#                                                                            #
# This file may be used for bona fide research purposes within the           #
# scientific community so long as proper attribution is given to the journal # 
# article from which it was obtained.                                        #
#                                                                            #
##############################################################################
                                             
data_global
_audit_creation_method     ' SHELXL97 (Sheldrick, 2008)'
_journal_date_recd_electronic     2010-04-08
_journal_date_accepted     2010-04-27
_journal_name_full     'Acta Crystallographica, Section E'
_journal_year     2010
_journal_volume     66
_journal_issue      6
_journal_page_first     o1254
_journal_page_last     o1254
_journal_paper_category     QO
_journal_coeditor_code     JJ2029
_publ_contact_author_name     'Dr Graham Smith'
_publ_contact_author_address
;
    Faculty of Science and Technology
    Queensland University of Technology
    GPO Box 2434, Brisbane 4001, Australia
;
_publ_contact_author_email     ' g.smith@qut.edu.au '
_publ_contact_author_fax     ' 61 7 3138 1804 '
_publ_contact_author_phone     ' 61 7 3300 2667 '
_publ_section_title
;
4-Methylpyridinium 2-carboxy-4,5-dichlorobenzoate monohydrate
;
loop_
    _publ_author_name
    _publ_author_address
    'Graham Smith'
;
 Faculty of Science and Technology
 Queensland University of Technology
 GPO Box 2434, Brisbane, Queensland 4001, Australia
;
    'Urs D. Wermuth'
;
 Faculty of Science and Technology
 Queensland University of Technology
 GPO Box 2434, Brisbane, Queensland 4001, Australia
;
data_I
_audit_creation_method     SHELXL97
_chemical_name_systematic
;
4-Methylpyridinium 2-carboxy-4,5-dichlorobenzoate monohydrate
;
_chemical_name_common
                        '\g-picoline hydrogen 4,5-dichlorophthalate monohydrate'
_chemical_formula_moiety     'C6 H8 N +, C8 H3 Cl2 O4 -, H2 O'
_chemical_formula_sum     'C14 H13 Cl2 N O5'
_chemical_formula_iupac     'C6 H8 N +, C8 H3 Cl2 O4 -, H2 O'
_chemical_formula_weight     346.15
_chemical_melting_point     445
_symmetry_cell_setting     monoclinic
_symmetry_space_group_name_H-M     'P 21/n'
_symmetry_space_group_name_Hall     '-P 2yn'
loop_
    _symmetry_equiv_pos_site_id
    _symmetry_equiv_pos_as_xyz
    1 x,y,z
    2 1/2-x,1/2+y,1/2-z
    3 -x,-y,-z
    4 1/2+x,1/2-y,1/2+z
_cell_length_a     3.8398(3)
_cell_length_b     29.5531(17)
_cell_length_c     12.9855(7)
_cell_angle_alpha     90
_cell_angle_beta     90.054(6)
_cell_angle_gamma     90
_cell_volume     1473.57(16)
_cell_formula_units_Z     4
_cell_measurement_reflns_used     4516
_cell_measurement_theta_min     3.13
_cell_measurement_theta_max     28.73
_cell_measurement_temperature     200
_cell_special_details
;
;
_exptl_crystal_description     'plate'
_exptl_crystal_colour     'colourless'
_exptl_crystal_size_max     0.300
_exptl_crystal_size_mid     0.200
_exptl_crystal_size_min     0.080
_exptl_crystal_size_rad     ?
_exptl_crystal_density_diffrn     1.560
_exptl_crystal_density_meas     ?
_exptl_crystal_density_method     'not measured'
_exptl_crystal_F_000     712
_exptl_absorpt_coefficient_mu     0.463
_exptl_absorpt_correction_type     'multi-scan'
_exptl_absorpt_process_details     '(<i>SADABS</i>; Sheldrick, 1996)'
_exptl_absorpt_correction_T_min     0.930
_exptl_absorpt_correction_T_max     0.980
_exptl_special_details
;
;
_diffrn_ambient_temperature     200
_diffrn_radiation_type     'MoK\a'
_diffrn_radiation_wavelength     0.71073
_diffrn_radiation_source     'Enhance (Mo) X-ray source'
_diffrn_radiation_monochromator     graphite
_diffrn_measurement_device_type
                       'Oxford Diffraction Gemini-S CCD-detector diffractometer'
_diffrn_measurement_method     '\w scans'
_diffrn_detector_area_resol_mean     16.08
_diffrn_reflns_number     8898
_diffrn_reflns_av_R_equivalents     0.0206
_diffrn_reflns_av_sigmaI/netI     0.0253
_diffrn_reflns_theta_min     3.14
_diffrn_reflns_theta_max     25.00
_diffrn_reflns_theta_full     25.00
_diffrn_measured_fraction_theta_max     0.989
_diffrn_measured_fraction_theta_full     0.989
_diffrn_reflns_limit_h_min     -4
_diffrn_reflns_limit_h_max     4
_diffrn_reflns_limit_k_min     -35
_diffrn_reflns_limit_k_max     31
_diffrn_reflns_limit_l_min     -15
_diffrn_reflns_limit_l_max     15
_diffrn_reflns_reduction_process
;
;
_diffrn_standards_number     0
_diffrn_standards_interval_count     .
_diffrn_standards_interval_time     .
_diffrn_standards_decay_%     ?
_refine_special_details
;
Refinement on <i>F</i>^2^ for ALL reflections except those flagged by the user
for potential systematic errors. Weighted <i>R</i>-factors wR and all
goodnesses of fit <i>S</i> are based on <i>F</i>^2^, conventional
<i>R</i>-factors <i>R</i> are based on <i>F</i>, with <i>F</i> set to zero for
negative <i>F</i>^2^. The observed criterion of <i>F</i>^2^ > \s(<i>F</i>^2^)
is used only for calculating -<i>R</i>-factor-obs etc. and is not relevant to
the choice of reflections for refinement. <i>R</i>-factors based on
<i>F</i>^2^ are statistically about twice as large as those based on <i>F</i>,
and <i>R</i>-factors based on ALL data will be even larger.
;
_reflns_number_total     2579
_reflns_number_gt     2156
_reflns_threshold_expression     I>2\s(I)
_refine_ls_structure_factor_coef     Fsqd
_refine_ls_matrix_type     full
_refine_ls_R_factor_all     0.0568
_refine_ls_R_factor_gt     0.0446
_refine_ls_wR_factor_gt     0.1253
_refine_ls_wR_factor_ref     0.1288
_refine_ls_goodness_of_fit_ref     1.292
_refine_ls_restrained_S_all     1.292
_refine_ls_number_reflns     2579
_refine_ls_number_parameters     215
_refine_ls_number_restraints     0
_refine_ls_number_constraints     ?
_refine_ls_hydrogen_treatment     mixed
_refine_ls_weighting_scheme     calc
_refine_ls_weighting_details
         'calc w=1/[\s^2^(Fo^2^)+(0.0420P)^2^+1.7305P] where P=(Fo^2^+2Fc^2^)/3'
_atom_sites_solution_hydrogens     geom'
_atom_sites_solution_primary     direct
_atom_sites_solution_secondary     difmap
_refine_ls_shift/su_max     0.000
_refine_ls_shift/su_mean     0.000
_refine_diff_density_max     0.239
_refine_diff_density_min     -0.327
_refine_ls_extinction_method     none
loop_
    _atom_type_symbol
    _atom_type_description
    _atom_type_scat_dispersion_real
    _atom_type_scat_dispersion_imag
    _atom_type_scat_source
    'C' 'C' 0.0033 0.0016
                         'International Tables Vol C Tables 4.2.6.8 and 6.1.1.4'
    'H' 'H' 0.0000 0.0000
                         'International Tables Vol C Tables 4.2.6.8 and 6.1.1.4'
    'N' 'N' 0.0061 0.0033
                         'International Tables Vol C Tables 4.2.6.8 and 6.1.1.4'
    'O' 'O' 0.0106 0.0060
                         'International Tables Vol C Tables 4.2.6.8 and 6.1.1.4'
    'Cl' 'Cl' 0.1484 0.1585
                         'International Tables Vol C Tables 4.2.6.8 and 6.1.1.4'
_computing_data_collection     '<i>CrysAlis Pro</i> (Oxford Diffraction, 2009)'
_computing_cell_refinement     '<i>CrysAlis Pro</i> (Oxford Diffraction, 2009)'
_computing_data_reduction     '<i>CrysAlis Pro</i> (Oxford Diffraction, 2009)'
_computing_structure_solution     '<i>SIR92</i> (Altomare <i>et al.</i>,  1994)'
_computing_structure_refinement
               '<i>SHELXL97</i> (Sheldrick, 2008) within WinGX (Farrugia, 1999)'
_computing_molecular_graphics     '<i>PLATON</i> (Spek, 2009)'
_computing_publication_material     '<i>PLATON</i> (Spek, 2009)'
loop_
    _atom_site_type_symbol
    _atom_site_label
    _atom_site_fract_x
    _atom_site_fract_y
    _atom_site_fract_z
    _atom_site_U_iso_or_equiv
    _atom_site_thermal_displace_type
    _atom_site_calc_flag
    _atom_site_refinement_flags
    _atom_site_occupancy
    Cl Cl4 0.1942(3) -0.02601(3) 0.63754(7) 0.0379(3) Uani . . 1.000
    Cl Cl5 -0.1079(2) 0.00515(3) 0.85706(7) 0.0372(3) Uani . . 1.000
    O O11 0.0394(8) 0.17470(9) 0.8599(2) 0.0471(10) Uani . . 1.000
    O O12 0.2068(8) 0.20432(9) 0.7127(2) 0.0490(10) Uani . . 1.000
    O O21 0.4257(8) 0.18118(9) 0.5499(2) 0.0504(10) Uani . . 1.000
    O O22 0.6118(7) 0.11959(9) 0.47323(19) 0.0399(9) Uani . . 1.000
    C C1 0.1694(8) 0.12249(11) 0.7262(2) 0.0233(10) Uani . . 1.000
    C C2 0.3066(8) 0.10876(11) 0.6304(2) 0.0225(10) Uani . . 1.000
    C C3 0.3086(8) 0.06268(11) 0.6068(2) 0.0249(10) Uani . . 1.000
    C C4 0.1817(8) 0.03024(11) 0.6731(3) 0.0252(10) Uani . . 1.000
    C C5 0.0513(8) 0.04386(11) 0.7687(2) 0.0252(10) Uani . . 1.000
    C C6 0.0428(8) 0.08917(11) 0.7929(2) 0.0254(10) Uani . . 1.000
    C C11 0.1371(9) 0.17020(12) 0.7704(3) 0.0328(11) Uani . . 1.000
    C C21 0.4622(9) 0.13795(12) 0.5446(3) 0.0291(11) Uani . . 1.000
    N N1A 1.1032(8) 0.19332(11) 0.2708(3) 0.0411(11) Uani . . 1.000
    C C2A 1.2276(11) 0.21031(13) 0.1826(3) 0.0447(14) Uani . . 1.000
    C C3A 1.3735(9) 0.18251(13) 0.1103(3) 0.0370(12) Uani . . 1.000
    C C4A 1.3940(8) 0.13645(12) 0.1288(2) 0.0282(10) Uani . . 1.000
    C C5A 1.2671(9) 0.12034(12) 0.2211(3) 0.0333(11) Uani . . 1.000
    C C6A 1.1180(9) 0.14896(14) 0.2913(3) 0.0369(11) Uani . . 1.000
    C C41A 1.5391(10) 0.10520(15) 0.0494(3) 0.0463(14) Uani . . 1.000
    O O1W 0.7863(9) 0.23983(11) 0.4193(2) 0.0462(10) Uani . . 1.000
    H H3 0.39930 0.05350 0.54380 0.0300 Uiso calc R 1.000
    H H6 -0.05070 0.09800 0.85580 0.0300 Uiso calc R 1.000
    H H21 0.334(15) 0.191(2) 0.618(5) 0.100(19) Uiso . . 1.000
    H H1A 1.012(12) 0.211(2) 0.315(4) 0.049(10) Uiso . . 1.000
    H H2A 1.21470 0.24130 0.17040 0.0540 Uiso calc R 1.000
    H H3A 1.45850 0.19450 0.04900 0.0450 Uiso calc R 1.000
    H H5A 1.28280 0.08960 0.23580 0.0400 Uiso calc R 1.000
    H H6A 1.02810 0.13770 0.35270 0.0440 Uiso calc R 1.000
    H H41A 1.61710 0.12240 -0.00890 0.0560 Uiso calc R 1.000
    H H42A 1.36170 0.08430 0.02790 0.0560 Uiso calc R 1.000
    H H43A 1.73170 0.08870 0.07810 0.0560 Uiso calc R 1.000
    H H11W 0.666(13) 0.2227(18) 0.449(4) 0.065(17) Uiso . . 1.000
    H H12W 0.694(11) 0.2626(17) 0.405(3) 0.046(14) Uiso . . 1.000
loop_
    _atom_site_aniso_label
    _atom_site_aniso_U_11
    _atom_site_aniso_U_22
    _atom_site_aniso_U_33
    _atom_site_aniso_U_12
    _atom_site_aniso_U_13
    _atom_site_aniso_U_23
    Cl4 0.0516(6) 0.0224(4) 0.0396(5) -0.0018(4) 0.0113(4) -0.0043(4)
    Cl5 0.0483(5) 0.0316(5) 0.0318(5) -0.0034(4) 0.0108(4) 0.0091(4)
    O11 0.074(2) 0.0310(15) 0.0363(16) -0.0029(13) 0.0195(14) -0.0095(12)
    O12 0.084(2) 0.0225(14) 0.0406(16) 0.0024(13) 0.0133(15) 0.0012(12)
    O21 0.083(2) 0.0280(15) 0.0403(17) -0.0001(14) 0.0222(15) 0.0098(12)
    O22 0.0534(16) 0.0394(15) 0.0269(14) 0.0010(12) 0.0122(12) 0.0059(11)
    C1 0.0232(17) 0.0233(17) 0.0234(17) 0.0009(13) -0.0027(13) 0.0001(13)
    C2 0.0225(16) 0.0244(17) 0.0206(17) 0.0021(13) -0.0019(13) 0.0042(13)
    C3 0.0273(17) 0.0264(18) 0.0209(16) 0.0014(13) 0.0039(13) -0.0017(13)
    C4 0.0281(17) 0.0212(17) 0.0264(17) 0.0023(13) 0.0023(13) -0.0015(13)
    C5 0.0268(17) 0.0249(17) 0.0240(17) 0.0002(13) 0.0028(13) 0.0057(14)
    C6 0.0256(17) 0.0327(19) 0.0179(16) 0.0014(14) 0.0017(13) -0.0036(14)
    C11 0.039(2) 0.0253(19) 0.034(2) 0.0018(15) 0.0015(16) -0.0026(15)
    C21 0.0315(19) 0.032(2) 0.0237(18) -0.0023(14) 0.0016(14) 0.0051(15)
    N1A 0.0374(18) 0.043(2) 0.043(2) 0.0010(14) -0.0022(15) -0.0190(16)
    C2A 0.046(2) 0.029(2) 0.059(3) -0.0040(17) 0.001(2) 0.0014(19)
    C3A 0.037(2) 0.040(2) 0.034(2) -0.0036(16) 0.0039(16) 0.0114(17)
    C4A 0.0237(17) 0.038(2) 0.0228(17) -0.0011(14) -0.0019(13) -0.0018(15)
    C5A 0.0339(19) 0.032(2) 0.034(2) -0.0021(15) -0.0002(16) 0.0050(16)
    C6A 0.036(2) 0.050(2) 0.0248(19) -0.0044(17) 0.0016(15) 0.0032(17)
    C41A 0.037(2) 0.059(3) 0.043(2) 0.0042(19) 0.0065(18) -0.013(2)
    O1W 0.078(2) 0.0254(16) 0.0352(16) 0.0033(16) 0.0159(15) 0.0043(13)
_geom_special_details
;
Bond distances, angles etc. have been calculated using the rounded fractional
coordinates. All su's are estimated from the variances of the (full)
variance-covariance matrix. The cell esds are taken into account in the
estimation of distances, angles and torsion angles
;
loop_
    _geom_bond_atom_site_label_1
    _geom_bond_atom_site_label_2
    _geom_bond_site_symmetry_1
    _geom_bond_site_symmetry_2
    _geom_bond_distance
    _geom_bond_publ_flag
    Cl4 C4 . . 1.726(3) no
    Cl5 C5 . . 1.732(3) no
    O11 C11 . . 1.229(5) no
    O12 C11 . . 1.285(5) no
    O21 C21 . . 1.287(4) no
    O22 C21 . . 1.218(5) no
    O21 H21 . . 1.00(6) no
    O1W H12W . . 0.78(5) no
    O1W H11W . . 0.79(5) no
    N1A C6A . . 1.339(5) no
    N1A C2A . . 1.339(5) no
    N1A H1A . . 0.85(5) no
    C1 C11 . . 1.527(5) no
    C1 C6 . . 1.399(4) no
    C1 C2 . . 1.411(4) no
    C2 C3 . . 1.396(5) no
    C2 C21 . . 1.531(5) no
    C3 C4 . . 1.378(5) no
    C4 C5 . . 1.398(5) no
    C5 C6 . . 1.376(5) no
    C3 H3 . . 0.9300 no
    C6 H6 . . 0.9300 no
    C2A C3A . . 1.368(5) no
    C3A C4A . . 1.385(5) no
    C4A C5A . . 1.379(5) no
    C4A C41A . . 1.493(5) no
    C5A C6A . . 1.369(5) no
    C2A H2A . . 0.9300 no
    C3A H3A . . 0.9300 no
    C5A H5A . . 0.9300 no
    C6A H6A . . 0.9300 no
    C41A H43A . . 0.9600 no
    C41A H41A . . 0.9600 no
    C41A H42A . . 0.9600 no
loop_
    _geom_angle_atom_site_label_1
    _geom_angle_atom_site_label_2
    _geom_angle_atom_site_label_3
    _geom_angle_site_symmetry_1
    _geom_angle_site_symmetry_2
    _geom_angle_site_symmetry_3
    _geom_angle
    _geom_angle_publ_flag
    C21 O21 H21 . . . 112(3) no
    H11W O1W H12W . . . 114(5) no
    C2A N1A C6A . . . 121.5(4) no
    C2A N1A H1A . . . 120(4) no
    C6A N1A H1A . . . 119(4) no
    C2 C1 C11 . . . 128.9(3) no
    C6 C1 C11 . . . 112.9(3) no
    C2 C1 C6 . . . 118.3(3) no
    C1 C2 C21 . . . 128.8(3) no
    C3 C2 C21 . . . 112.8(3) no
    C1 C2 C3 . . . 118.4(3) no
    C2 C3 C4 . . . 122.7(3) no
    C3 C4 C5 . . . 118.8(3) no
    Cl4 C4 C3 . . . 119.5(3) no
    Cl4 C4 C5 . . . 121.7(3) no
    Cl5 C5 C4 . . . 121.7(3) no
    C4 C5 C6 . . . 119.4(3) no
    Cl5 C5 C6 . . . 118.9(2) no
    C1 C6 C5 . . . 122.4(3) no
    O12 C11 C1 . . . 119.2(3) no
    O11 C11 C1 . . . 118.7(3) no
    O11 C11 O12 . . . 122.1(3) no
    O21 C21 O22 . . . 122.3(3) no
    O21 C21 C2 . . . 118.5(3) no
    O22 C21 C2 . . . 119.2(3) no
    C4 C3 H3 . . . 119.00 no
    C2 C3 H3 . . . 119.00 no
    C1 C6 H6 . . . 119.00 no
    C5 C6 H6 . . . 119.00 no
    N1A C2A C3A . . . 120.6(4) no
    C2A C3A C4A . . . 119.7(3) no
    C3A C4A C41A . . . 120.7(3) no
    C3A C4A C5A . . . 118.1(3) no
    C5A C4A C41A . . . 121.3(3) no
    C4A C5A C6A . . . 120.9(3) no
    N1A C6A C5A . . . 119.4(4) no
    C3A C2A H2A . . . 120.00 no
    N1A C2A H2A . . . 120.00 no
    C2A C3A H3A . . . 120.00 no
    C4A C3A H3A . . . 120.00 no
    C6A C5A H5A . . . 120.00 no
    C4A C5A H5A . . . 120.00 no
    N1A C6A H6A . . . 120.00 no
    C5A C6A H6A . . . 120.00 no
    C4A C41A H42A . . . 109.00 no
    C4A C41A H43A . . . 109.00 no
    C4A C41A H41A . . . 110.00 no
    H41A C41A H43A . . . 110.00 no
    H42A C41A H43A . . . 109.00 no
    H41A C41A H42A . . . 109.00 no
loop_
    _geom_torsion_atom_site_label_1
    _geom_torsion_atom_site_label_2
    _geom_torsion_atom_site_label_3
    _geom_torsion_atom_site_label_4
    _geom_torsion_site_symmetry_1
    _geom_torsion_site_symmetry_2
    _geom_torsion_site_symmetry_3
    _geom_torsion_site_symmetry_4
    _geom_torsion
    _geom_torsion_publ_flag
    C2A N1A C6A C5A . . . . 0.7(5) no
    C6A N1A C2A C3A . . . . 0.2(6) no
    C6 C1 C2 C21 . . . . -179.6(3) no
    C11 C1 C2 C21 . . . . 0.3(5) no
    C2 C1 C6 C5 . . . . 0.7(5) no
    C11 C1 C6 C5 . . . . -179.1(3) no
    C2 C1 C11 O11 . . . . -173.2(3) no
    C2 C1 C11 O12 . . . . 8.0(5) no
    C6 C1 C11 O11 . . . . 6.7(4) no
    C11 C1 C2 C3 . . . . 180.0(3) no
    C6 C1 C11 O12 . . . . -172.2(3) no
    C6 C1 C2 C3 . . . . 0.1(4) no
    C21 C2 C3 C4 . . . . 179.9(3) no
    C1 C2 C21 O21 . . . . -11.1(5) no
    C3 C2 C21 O21 . . . . 169.2(3) no
    C3 C2 C21 O22 . . . . -9.8(4) no
    C1 C2 C21 O22 . . . . 169.9(3) no
    C1 C2 C3 C4 . . . . 0.1(5) no
    C2 C3 C4 C5 . . . . -1.2(5) no
    C2 C3 C4 Cl4 . . . . 180.0(3) no
    C3 C4 C5 Cl5 . . . . -179.2(2) no
    Cl4 C4 C5 Cl5 . . . . -0.4(4) no
    Cl4 C4 C5 C6 . . . . -179.2(2) no
    C3 C4 C5 C6 . . . . 2.0(5) no
    C4 C5 C6 C1 . . . . -1.8(5) no
    Cl5 C5 C6 C1 . . . . 179.4(2) no
    N1A C2A C3A C4A . . . . -0.3(6) no
    C2A C3A C4A C5A . . . . -0.5(5) no
    C2A C3A C4A C41A . . . . 177.6(3) no
    C41A C4A C5A C6A . . . . -176.6(3) no
    C3A C4A C5A C6A . . . . 1.5(5) no
    C4A C5A C6A N1A . . . . -1.6(5) no
loop_
    _geom_hbond_atom_site_label_D
    _geom_hbond_atom_site_label_H
    _geom_hbond_atom_site_label_A
    _geom_hbond_site_symmetry_A
    _geom_hbond_distance_DH
    _geom_hbond_distance_HA
    _geom_hbond_distance_DA
    _geom_hbond_angle_DHA
    _geom_hbond_publ_flag
    N1A H1A O1W . 0.85(5) 1.82(5) 2.663(5) 170(5) yes
    O1W H11W O21 . 0.79(5) 2.02(5) 2.793(4) 168(5) yes
    O1W H12W O11 4_554 0.78(5) 2.03(5) 2.806(4) 170(4) yes
    O21 H21 O12 . 1.00(6) 1.38(6) 2.376(4) 180(8) yes
    C2A H2A O12 4_554 0.93 2.59 3.243(5) 128 no
    C2A H2A O12 4_654 0.93 2.54 3.147(5) 123 no
    C6A H6A O22 . 0.93 2.30 3.181(5) 158 no
