# Supplementary material for: 4-Methyl­pyridinium 2-carb­oxy-4,5-dichloro­benzoate monohydrate
Source: Acta Crystallogr Sect E Struct Rep Online. 2010 May 8;66(Pt 6):o1254. doi: 10.1107/S1600536810015503 (PMC2979372; doi:10.1107/S1600536810015503)
Supplement: Supplementary file 2 [file e-66-o1254-Isup2.hkl]

#
# h,k,l, Fc-squared, Fo-squared, sigma(Fo-squared) and status flag
#
data_I
_shelx_title ' gs10gs10 in P2(1)/n'
_shelx_refln_list_code          4
_shelx_F_calc_maximum      243.74
_exptl_crystal_F_000       712.00
_reflns_d_resolution_high  0.8409
 
loop_
 _symmetry_equiv_pos_as_xyz
 'x, y, z'
 '-x+1/2, y+1/2, -z+1/2'
 '-x, -y, -z'
 'x-1/2, -y-1/2, z-1/2'
 
_cell_length_a     3.8398
_cell_length_b    29.5531
_cell_length_c    12.9855
_cell_angle_alpha  90.000
_cell_angle_beta   90.054
_cell_angle_gamma  90.000
 
_shelx_F_squared_multiplier     1.000
 
loop_
 _refln_index_h
 _refln_index_k
 _refln_index_l
 _refln_F_squared_calc
 _refln_F_squared_meas
 _refln_F_squared_sigma
 _refln_observed_status
   2   0   0      642.53      598.23      8.53 o
   4   0   0      168.82      162.34     17.28 o
   1   1   0     3633.15     3620.78     18.33 o
   2   1   0      351.39      356.10      5.60 o
   3   1   0      414.97      381.89      7.37 o
   4   1   0       20.45       30.24     11.09 o
   1   2   0    15220.09    15185.92     49.64 o
   2   2   0       16.11       14.52      4.45 o
   3   2   0      174.67      181.14      5.84 o
   4   2   0       10.83       25.93     15.51 o
   1   3   0     5581.97     5600.45     27.02 o
   2   3   0        6.10        3.98      1.87 o
   3   3   0      239.50      213.71      6.00 o
   4   3   0      202.51      191.31     12.33 o
   1   4   0     7075.01     6925.00     29.81 o
   2   4   0     1711.58     1558.31      9.00 o
   3   4   0      231.37      238.44      7.28 o
   4   4   0        5.01       17.11      9.23 o
   1   5   0    11056.09    11097.88     40.42 o
   2   5   0      751.05      653.68      6.54 o
   3   5   0     1092.27     1055.81     16.43 o
   4   5   0      214.22      212.73     17.31 o
   0   6   0    14804.96    14776.10    140.03 o
   1   6   0        3.79        8.45      2.44 o
   2   6   0      453.46      410.32      3.46 o
   3   6   0      216.15      200.14      6.22 o
   4   6   0      461.10      458.29     17.92 o
   1   7   0      133.77      141.33      2.72 o
   2   7   0      268.47      225.57      3.58 o
   3   7   0      539.49      543.07      8.61 o
   4   7   0        2.45       10.40      7.52 o
   0   8   0     2991.70     3072.60     20.09 o
   1   8   0     1159.37     1156.31      7.97 o
   2   8   0      332.40      353.05      4.42 o
   3   8   0      713.72      680.26     10.62 o
   4   8   0       39.09       44.66      7.79 o
   1   9   0        0.34        1.38      2.72 o
   2   9   0      491.59      510.82      5.13 o
   3   9   0      233.19      248.85      7.70 o
   4   9   0        3.59        3.16      8.75 o
   0  10   0     6420.35     6609.89    120.90 o
   1  10   0     2968.23     2796.72      9.92 o
   2  10   0        9.00       11.75      3.52 o
   3  10   0      292.19      282.95      7.51 o
   4  10   0       18.72       29.76      9.56 o
   1  11   0     1248.28     1245.13      5.64 o
   2  11   0        0.99        9.77      3.61 o
   3  11   0       30.84       35.52      6.35 o
   4  11   0       14.84       15.94      9.33 o
   0  12   0      790.11      996.67     16.27 o
   1  12   0      125.43       95.69      3.12 o
   2  12   0     1133.77     1156.49      9.19 o
   3  12   0       14.57       13.24      6.16 o
   4  12   0       91.02      103.24     10.23 o
   1  13   0     1209.29     1188.73     11.22 o
   2  13   0      543.13      471.25      5.45 o
   3  13   0        0.00        2.35      6.11 o
   4  13   0      157.51      165.78     10.82 o
   0  14   0     2898.64     3224.06     27.40 o
   1  14   0     5676.98     5796.23     60.70 o
   2  14   0       64.11       62.87      4.41 o
   3  14   0       75.86       65.87      7.91 o
   4  14   0       45.92       55.17      9.66 o
   1  15   0      159.99      194.83     18.45 o
   2  15   0      291.14      258.97      5.23 o
   3  15   0       22.29       23.10      5.97 o
   4  15   0       14.38       26.37      9.83 o
   0  16   0     1966.20     2150.32     25.12 o
   1  16   0       46.68       42.73      3.44 o
   2  16   0      201.84      184.58      5.68 o
   3  16   0        1.04        9.78      6.19 o
   4  16   0      177.20      195.56     11.18 o
   1  17   0      184.36      198.91      8.61 o
   2  17   0      943.79      922.46     11.41 o
   3  17   0      310.51      320.73      8.39 o
   0  18   0      187.24      224.69     13.71 o
   1  18   0      578.35      552.34     30.18 o
   2  18   0      193.66      190.49      6.97 o
   3  18   0        3.46       14.24      6.72 o
   1  19   0      232.61      225.86     10.03 o
   2  19   0      174.10      187.82      7.10 o
   3  19   0      139.30      156.91      8.55 o
   0  20   0      457.01      478.91     17.52 o
   1  20   0       26.08       19.42      9.20 o
   2  20   0      386.93      372.93      8.49 o
   3  20   0     1227.60     1265.50     15.48 o
   1  21   0       38.00       39.87     10.13 o
   2  21   0       45.83       57.88      6.97 o
   3  21   0      100.83      106.67      7.86 o
   0  22   0       14.79       16.50     14.38 o
   1  22   0      175.77      169.53     11.14 o
   2  22   0     2408.06     2363.56     15.70 o
   3  22   0       10.25       16.02      7.34 o
   1  23   0      214.43      212.66     12.17 o
   2  23   0      815.83      815.56     12.66 o
   3  23   0       61.77       71.54      7.82 o
   0  24   0       86.61       79.59     15.80 o
   1  24   0       97.65      104.76     20.11 o
   2  24   0       49.00       56.34      8.57 o
   3  24   0        8.39       19.90      9.43 o
   1  25   0      677.43      699.36     15.80 o
   2  25   0       10.98        4.79      8.18 o
   3  25   0        4.50       19.69      9.43 o
   0  26   0       52.43       46.28     17.20 o
   1  26   0        0.11        7.12     11.26 o
   2  26   0       14.24       12.23      8.48 o
   3  26   0      127.82      128.77     15.68 o
   1  27   0       36.13       34.38     11.23 o
   2  27   0      181.11      180.22      9.88 o
   0  28   0      367.46      351.26     20.08 o
   1  28   0        5.91        8.75     11.78 o
   2  28   0       46.37       35.13      9.10 o
   1  29   0       27.54       33.09     12.14 o
   2  29   0       39.06       43.84      9.32 o
   0  30   0      140.84      180.82     20.38 o
   1  30   0      103.77      101.16     12.79 o
   2  30   0       18.65       17.84      9.11 o
   1  31   0       59.20       67.01     13.08 o
   2  31   0       13.04       13.45      9.43 o
   0  32   0       78.49       75.15     18.21 o
   1  32   0        2.12        6.63     12.88 o
   1  33   0       73.72       77.06     13.64 o
   0  34   0     1515.77     1531.35     35.25 o
   1  34   0        3.90       10.48     13.55 o
  -3   0   1      867.20      776.25     10.26 o
  -1   0   1      119.36      280.65     10.07 o
   1   0   1    11298.69    11246.78     48.78 o
   3   0   1       93.45       86.68      7.53 o
  -4   1   1        8.08        1.63     10.83 o
  -3   1   1        2.36        5.55      4.10 o
  -2   1   1      753.57      749.24      6.53 o
  -1   1   1     2871.02     3008.42     11.93 o
   1   1   1        6.87       52.49      2.24 o
   2   1   1     1597.74     1534.12     14.03 o
   3   1   1        9.06        8.12      5.77 o
   4   1   1      179.47      185.79     13.16 o
  -4   2   1        8.75        8.00     11.18 o
  -3   2   1       75.68       63.05      5.30 o
  -2   2   1      182.45      170.53      4.65 o
  -1   2   1      386.74      432.44      3.48 o
   1   2   1     1306.08     1318.66      4.07 o
   2   2   1      145.32      161.35      4.57 o
   3   2   1      185.83      181.77      6.34 o
   4   2   1       15.97       26.48     11.46 o
  -4   3   1        0.03        0.64     10.98 o
  -3   3   1      216.54      220.90      5.05 o
  -2   3   1     1246.89     1243.20      8.33 o
  -1   3   1      114.60      205.38      2.41 o
   1   3   1     4831.72     4736.09     30.01 o
   2   3   1      139.94      149.13      3.52 o
   3   3   1        2.51       12.67      5.54 o
   4   3   1       94.42      121.63     10.05 o
  -4   4   1      118.79      115.28     11.67 o
  -3   4   1      828.61      821.76     21.91 o
  -2   4   1      423.72      411.99      7.31 o
  -1   4   1      750.44      790.59      6.45 o
   0   4   1     1363.27     1206.75      9.28 o
   1   4   1      218.01      182.24      2.64 o
   2   4   1       18.95       10.58      1.98 o
   3   4   1      188.38      191.77      6.55 o
   4   4   1        4.55       21.02     10.21 o
  -4   5   1       19.89       19.75     11.81 o
  -3   5   1       82.55       95.30      9.81 o
  -2   5   1      283.37      229.23      6.22 o
  -1   5   1      291.62      245.65      2.71 o
   0   5   1       85.93       98.76      3.27 o
   1   5   1      440.62      376.48      3.47 o
   2   5   1        6.94        8.03      2.24 o
   3   5   1      664.30      617.34      8.25 o
   4   5   1      481.23      461.66     16.63 o
  -4   6   1       45.85       41.81      9.99 o
  -3   6   1     1248.80     1223.98     20.57 o
  -2   6   1     1279.55     1237.54     12.99 o
  -1   6   1     3363.39     3423.92     10.11 o
   0   6   1      307.14      341.08      4.42 o
   1   6   1      183.07      242.23      3.28 o
   2   6   1       19.95       39.99      2.48 o
   3   6   1       74.64      111.14      6.92 o
   4   6   1       23.72       51.97      8.94 o
  -4   7   1       30.35       29.10      8.97 o
  -3   7   1        2.26       18.84      6.24 o
  -2   7   1       27.30       18.15      2.50 o
  -1   7   1       16.46       17.42      2.53 o
   0   7   1      165.20      195.43      7.21 o
   1   7   1      130.66      159.13      3.44 o
   2   7   1      154.41      154.57      3.59 o
   3   7   1      102.00      112.02      6.03 o
   4   7   1      440.26      388.05     10.54 o
  -4   8   1        4.93        3.12     14.79 o
  -3   8   1      125.77      113.30      6.54 o
  -2   8   1      341.98      288.19      3.56 o
  -1   8   1      568.39      522.36      4.10 o
   0   8   1        0.62        9.53      6.12 o
   1   8   1      294.94      260.54      3.81 o
   2   8   1      179.51      198.49      3.86 o
   3   8   1      239.70      228.23      6.96 o
   4   8   1        4.99       17.80      8.44 o
  -4   9   1       46.84       49.39      8.90 o
  -3   9   1      100.82       98.50      6.48 o
  -2   9   1     1153.14     1034.69      8.09 o
  -1   9   1     1511.56     1483.51      9.31 o
   0   9   1      178.18      164.15      7.13 o
   1   9   1     2211.15     2157.00      8.44 o
   2   9   1      188.01      183.63      4.01 o
   3   9   1       55.34       51.72      5.82 o
   4   9   1       80.43       97.17      9.96 o
  -4  10   1      199.53      198.86     11.57 o
  -3  10   1       11.01       23.08      5.94 o
  -2  10   1        5.48       23.71      3.40 o
  -1  10   1     1566.82     1459.56     12.18 o
   0  10   1     3602.34     3638.25     17.43 o
   1  10   1       95.43      105.09      3.52 o
   2  10   1      450.64      500.41      5.10 o
   3  10   1      447.26      406.20      7.91 o
   4  10   1        4.36       17.23      9.12 o
  -4  11   1        4.65       15.83      9.52 o
  -3  11   1       50.85       53.93      6.14 o
  -2  11   1      918.76      950.51      9.57 o
  -1  11   1      153.21      157.66      8.10 o
   0  11   1     6118.84     6008.94     22.78 o
   1  11   1       37.43       34.24      3.54 o
   2  11   1      368.78      362.05      4.83 o
   3  11   1       12.92        9.27      5.98 o
   4  11   1        3.76        4.91      8.65 o
  -4  12   1       41.73       38.18      8.99 o
  -3  12   1        9.05        8.16      5.94 o
  -2  12   1      146.48      133.76      4.10 o
  -1  12   1     2297.38     2223.71     19.59 o
   0  12   1      253.27      333.64     11.91 o
   1  12   1        7.60       52.00      3.61 o
   2  12   1       79.62       91.01      4.01 o
   3  12   1      117.92      127.87      5.98 o
   4  12   1       12.23       16.76      9.44 o
  -4  13   1      160.11      171.07     10.28 o
  -3  13   1        1.74        9.53      7.10 o
  -2  13   1      742.74      766.51      5.98 o
  -1  13   1     1785.87     1731.86     14.72 o
   0  13   1     2211.74     2177.43     25.81 o
   1  13   1       23.08       47.36      3.57 o
   2  13   1     1136.41     1039.18      7.32 o
   3  13   1      302.99      300.23      6.41 o
   4  13   1        2.31        2.64      9.76 o
  -4  14   1       50.15       65.62      9.32 o
  -3  14   1       18.08       26.97      7.51 o
  -2  14   1     1142.09     1117.05      7.20 o
  -1  14   1     4456.32     4272.96     66.30 o
   0  14   1       10.67       12.69      8.05 o
   1  14   1     2133.68     2193.46     21.77 o
   2  14   1      124.57      147.64      6.31 o
   3  14   1      435.29      416.33      7.80 o
   4  14   1        2.00       11.75      9.55 o
  -4  15   1       35.43       31.13     18.02 o
  -3  15   1       13.25       21.08      7.38 o
  -2  15   1      222.89      253.43      7.88 o
  -1  15   1       75.27       89.59      8.66 o
   0  15   1      632.08      647.30     13.51 o
   1  15   1       83.57      101.67      4.54 o
   2  15   1     3532.28     3383.63     21.05 o
   3  15   1      229.78      223.45      7.12 o
   4  15   1       35.71       35.79     10.43 o
  -4  16   1        0.55       16.28     16.61 o
  -3  16   1        3.19       20.11      8.23 o
  -2  16   1      264.91      232.06      7.44 o
  -1  16   1     4792.56     4639.88     24.54 o
   0  16   1      845.19      972.30     24.18 o
   1  16   1        0.10       85.78      4.50 o
   2  16   1      100.67      112.36      5.12 o
   3  16   1      367.39      390.67      8.10 o
   4  16   1       21.91       16.78     10.63 o
  -3  17   1      157.22      166.37      8.99 o
  -2  17   1      434.28      428.42      7.75 o
  -1  17   1        2.50       35.67      8.86 o
   0  17   1      199.14      211.09     15.95 o
   1  17   1      287.25      274.87      8.64 o
   2  17   1      300.97      314.23      6.02 o
   3  17   1        3.89       10.88      6.04 o
  -3  18   1     1052.41     1059.75     14.31 o
  -2  18   1        1.21        4.94      5.98 o
  -1  18   1     2509.63     2347.97     20.45 o
   0  18   1        0.28       12.95      8.66 o
   1  18   1       31.10       71.66      5.48 o
   2  18   1      113.61      116.38      5.86 o
   3  18   1      277.26      287.65      7.97 o
  -3  19   1       67.53       89.33      8.32 o
  -2  19   1     1016.92      973.81     10.50 o
  -1  19   1      118.34      122.47      9.77 o
   0  19   1     2487.99     2508.36     59.52 o
   1  19   1      362.20      334.70     14.12 o
   2  19   1     1421.83     1365.24     13.78 o
   3  19   1      105.12      129.45      7.34 o
  -3  20   1       18.68       30.25      8.43 o
  -2  20   1      303.44      311.73      8.06 o
  -1  20   1     1043.60      961.90     15.00 o
   0  20   1      682.37      656.24     17.34 o
   1  20   1     1157.68     1152.65     16.08 o
   2  20   1       42.96       60.68      8.00 o
   3  20   1      488.70      458.50     11.94 o
  -3  21   1        1.86       16.66      8.64 o
  -2  21   1      486.33      483.72      9.02 o
  -1  21   1      967.53      975.58     15.78 o
   0  21   1      781.51      757.08     14.34 o
   1  21   1       53.44       71.47     10.43 o
   2  21   1     1154.47     1080.65     13.33 o
   3  21   1       70.10       68.50      7.01 o
  -3  22   1        0.02        6.27      8.23 o
  -2  22   1      172.31      185.60      7.64 o
  -1  22   1     3200.31     3042.35     26.32 o
   0  22   1       24.47       44.76     10.38 o
   1  22   1      187.36      233.82     11.59 o
   2  22   1       77.82      103.23      8.43 o
   3  22   1       10.76       15.78      6.75 o
  -3  23   1        7.46       17.64      8.67 o
  -2  23   1      372.08      384.72      8.88 o
  -1  23   1      242.38      272.28     20.29 o
   0  23   1     2071.44     1922.92     20.77 o
   1  23   1      553.77      497.80     17.47 o
   2  23   1      135.63      136.37      8.76 o
   3  23   1       44.24       47.99      7.57 o
  -3  24   1      195.90      198.11      9.92 o
  -2  24   1        2.60        8.49      6.81 o
  -1  24   1      661.84      665.39     17.23 o
   0  24   1     1188.78     1189.43     18.35 o
   1  24   1       12.39       38.59     11.36 o
   2  24   1      167.59      167.37      9.11 o
   3  24   1       57.39       66.26      7.63 o
  -3  25   1      110.55      120.24      9.77 o
  -2  25   1       40.85       51.92      7.26 o
  -1  25   1      664.24      677.23     15.47 o
   0  25   1      104.14      128.74     12.19 o
   1  25   1     1418.43     1340.22     19.41 o
   2  25   1       47.57       55.84      8.60 o
   3  25   1      111.24      123.32      8.23 o
  -3  26   1        0.00       15.41      8.80 o
  -2  26   1      212.68      215.19      8.41 o
  -1  26   1      380.24      367.73     14.08 o
   0  26   1      961.03      928.63     17.72 o
   1  26   1      176.28      185.59     12.84 o
   2  26   1      311.86      283.64     10.40 o
   3  26   1      153.23      154.56      8.35 o
  -2  27   1      254.78      244.85      8.72 o
  -1  27   1        9.07       22.22     11.59 o
   0  27   1       99.35      125.87     12.53 o
   1  27   1      407.49      410.80     14.46 o
   2  27   1      528.57      510.32     11.85 o
  -2  28   1      378.75      392.65     10.57 o
  -1  28   1      221.69      205.93     13.18 o
   0  28   1      161.44      191.67     13.39 o
   1  28   1        4.01       20.76     11.65 o
   2  28   1      258.12      265.54     10.60 o
  -2  29   1       69.42       84.94      9.87 o
  -1  29   1       13.74       27.26     11.83 o
   0  29   1       16.11       46.04     12.67 o
   1  29   1      645.34      615.98     16.78 o
   2  29   1       48.27       53.65      8.10 o
  -2  30   1       50.18       47.40      9.63 o
  -1  30   1      144.52      127.39     13.35 o
   0  30   1      838.84      794.70     18.18 o
   1  30   1       85.65      109.86     13.43 o
   2  30   1        6.45        9.34     10.07 o
  -2  31   1       55.28       66.44     10.28 o
  -1  31   1        0.28       11.38     12.52 o
   0  31   1        5.11       40.80     12.86 o
   1  31   1      822.36      800.41     22.11 o
   2  31   1        0.29       -6.37     10.16 o
  -1  32   1        5.49        9.23     12.80 o
   0  32   1      496.84      500.96     16.63 o
   1  32   1        6.08       28.48     13.41 o
  -1  33   1       75.64       76.83     13.67 o
   0  33   1      159.85      178.61     14.49 o
   1  33   1      330.68      338.40     16.11 o
  -1  34   1       53.97       61.26     13.52 o
   0  34   1       82.99      112.48     14.66 o
   1  34   1      314.28      334.88     16.57 o
   0  35   1       36.48       68.74     14.44 o
  -4   0   2       61.17       39.64     16.67 o
  -2   0   2     1158.22     1178.33     18.70 o
   0   0   2    11518.62    10847.22    106.31 o
   2   0   2      589.14      661.91     14.15 o
   4   0   2      209.80      217.49     20.80 o
  -4   1   2        0.17      -14.40     11.22 o
  -2   1   2      826.92      934.04     12.14 o
  -1   1   2      617.97     1505.81      5.16 o
   0   1   2     1020.31      945.05      9.14 o
   1   1   2    59410.08    56388.63    170.19 o
   2   1   2     2916.82     2964.85     20.05 o
   3   1   2       53.22       59.03      5.35 o
   4   1   2        1.72       17.00     10.27 o
  -4   2   2        5.74        0.61     10.86 o
  -2   2   2     2432.18     2244.22     29.57 o
  -1   2   2      140.17      721.22      6.46 o
   0   2   2      225.56      266.38      5.58 o
   1   2   2    33490.64    32839.71     78.47 o
   2   2   2     4334.01     4167.40     11.13 o
   3   2   2        2.39        6.84      5.11 o
   4   2   2        2.41        6.16      9.77 o
  -4   3   2       15.15       12.37     10.85 o
  -3   3   2        6.55       15.78      9.68 o
  -2   3   2      387.23      370.79      3.88 o
  -1   3   2    12138.32    11720.28     45.84 o
   0   3   2      775.91      762.92      9.40 o
   1   3   2      901.16     1157.95      6.34 o
   2   3   2        0.75       24.05      4.51 o
   3   3   2      144.63      147.03      7.69 o
   4   3   2        3.18        6.63      7.60 o
  -4   4   2       41.28       31.27     11.19 o
  -3   4   2      400.30      385.26     14.99 o
  -2   4   2     3440.29     3466.10     23.81 o
  -1   4   2       99.78      142.81      2.65 o
   0   4   2     1013.04     1152.17      8.74 o
   1   4   2     3335.76     3253.34     13.79 o
   2   4   2     9518.55     9042.36     55.01 o
   3   4   2       10.43       14.16      5.97 o
   4   4   2       39.21       42.23      8.75 o
  -4   5   2        3.53       -3.24     11.73 o
  -3   5   2      495.03      496.16     16.11 o
  -2   5   2       40.21       32.06      2.35 o
  -1   5   2     3100.59     3074.86     10.01 o
   0   5   2     3830.08     3787.44     56.94 o
   1   5   2     6088.53     5798.12     38.26 o
   2   5   2      375.27      395.51      5.96 o
   3   5   2       17.53       23.56      5.63 o
   4   5   2        0.14       12.69      8.58 o
  -4   6   2        0.12       10.83     14.19 o
  -3   6   2       91.56       90.36      7.76 o
  -2   6   2     1100.29      988.29      5.98 o
  -1   6   2      622.30      639.45      3.61 o
   0   6   2     2685.65     2637.01     13.70 o
   1   6   2       51.31       71.26      3.99 o
   2   6   2       24.08       41.17      3.14 o
   3   6   2      117.12      118.82      6.44 o
   4   6   2      297.59      265.68      9.94 o
  -4   7   2       13.56       17.96     13.65 o
  -3   7   2      931.72      952.06     10.38 o
  -2   7   2     1756.81     1695.50      9.56 o
  -1   7   2       91.35      129.57      2.94 o
   0   7   2     2018.35     2014.59     12.78 o
   1   7   2      862.48      788.52      6.09 o
   2   7   2     1026.81     1007.38     10.61 o
   3   7   2      277.18      286.21      7.37 o
   4   7   2       55.99       60.08      8.05 o
  -4   8   2        3.52        5.41     12.96 o
  -3   8   2      345.68      337.37      8.30 o
  -2   8   2     3501.98     3341.07     25.98 o
  -1   8   2     4501.95     4442.72     19.96 o
   0   8   2     1327.90     1394.15      9.89 o
   1   8   2       27.48      111.08      3.92 o
   2   8   2      820.88      796.05      6.55 o
   3   8   2       75.44       84.83      6.50 o
   4   8   2        0.04       11.30      8.46 o
  -4   9   2        0.53        0.38     13.29 o
  -3   9   2      128.62      118.71      6.44 o
  -2   9   2      595.64      614.97      7.46 o
  -1   9   2     2990.33     3107.32     17.87 o
   0   9   2     6590.88     6523.13     57.73 o
   1   9   2     3465.20     3396.86      9.85 o
   2   9   2     2460.57     2259.98      8.93 o
   3   9   2       60.15       52.13      6.11 o
   4   9   2        1.75       12.47      8.37 o
  -3  10   2       44.89       40.32      5.92 o
  -2  10   2     1863.48     1814.38      7.79 o
  -1  10   2     2863.40     3073.89     20.51 o
   0  10   2     1011.11     1000.44      9.17 o
   1  10   2      885.56      917.49      6.50 o
   2  10   2       72.59      104.50      4.66 o
   3  10   2      224.84      223.90      6.03 o
   4  10   2      105.98       98.18     10.93 o
  -4  11   2        1.42       13.95     14.59 o
  -3  11   2      187.92      191.09      6.88 o
  -2  11   2       80.54       93.40      3.71 o
  -1  11   2      584.43      615.13      7.50 o
   0  11   2        7.85       16.16      4.10 o
   1  11   2       24.67       31.19      3.88 o
   2  11   2      171.30      140.68      4.25 o
   3  11   2      183.73      164.68      5.89 o
   4  11   2       60.60       64.66     10.37 o
  -4  12   2      232.90      241.36     18.99 o
  -3  12   2      166.23      172.64      8.53 o
  -2  12   2      269.73      306.26      4.48 o
  -1  12   2      679.13      662.25      7.78 o
   0  12   2      847.72      898.11      9.31 o
   1  12   2     1618.09     1579.93      9.41 o
   2  12   2     1500.64     1454.97     11.25 o
   3  12   2       21.73       29.62      5.36 o
   4  12   2        4.07       14.83     10.50 o
  -4  13   2        0.81       24.06     11.96 o
  -3  13   2      131.04      125.99      8.17 o
  -2  13   2      344.06      336.07      6.79 o
  -1  13   2      128.86      191.55     14.91 o
   0  13   2     8274.68     8848.58     81.95 o
   1  13   2     2357.98     2470.03      9.42 o
   2  13   2      256.82      267.28      5.37 o
   3  13   2      433.46      380.36      7.84 o
   4  13   2        1.77        8.43      9.61 o
  -4  14   2      133.59      149.17     12.31 o
  -3  14   2      139.89      140.38      8.19 o
  -2  14   2      193.10      198.17      5.63 o
  -1  14   2     2231.20     2254.13     18.54 o
   0  14   2      360.12      384.74      6.57 o
   1  14   2       17.70       56.25      4.24 o
   2  14   2      142.70      116.44      4.71 o
   3  14   2       52.67       57.23      5.55 o
   4  14   2       19.18       22.59      9.45 o
  -4  15   2       48.22       76.43     12.60 o
  -3  15   2      998.04      994.93     28.88 o
  -2  15   2       40.41       34.04      4.01 o
  -1  15   2        8.22        5.36      8.06 o
   0  15   2     1809.15     2068.02     20.07 o
   1  15   2       22.30       17.30      4.76 o
   2  15   2      169.42      183.98      5.54 o
   3  15   2      374.33      380.93      8.97 o
   4  15   2        9.36       26.84     10.45 o
  -4  16   2      223.30      236.23     13.60 o
  -3  16   2        0.07       12.38      7.32 o
  -2  16   2       58.68       63.39      5.93 o
  -1  16   2       46.28       43.52      8.51 o
   0  16   2      823.48      892.67      8.70 o
   1  16   2        2.60        1.19      4.70 o
   2  16   2      232.58      230.11      6.03 o
   3  16   2      106.44      116.00      7.89 o
   4  16   2      133.27      147.10     12.16 o
  -3  17   2      368.88      379.59     10.26 o
  -2  17   2      255.24      254.70      7.00 o
  -1  17   2       33.95       46.11      8.92 o
   0  17   2      252.16      214.03      6.17 o
   1  17   2       72.33       74.86      5.46 o
   2  17   2       93.68      104.18      5.60 o
   3  17   2      176.46      188.66      8.33 o
  -3  18   2       35.27       40.12      7.68 o
  -2  18   2        4.42        8.04      5.89 o
  -1  18   2     1030.67     1055.27     16.71 o
   0  18   2       98.08      134.44      5.97 o
   1  18   2      510.92      504.37      7.52 o
   2  18   2        0.24       -3.39      5.24 o
   3  18   2      373.96      377.75      9.51 o
  -3  19   2       27.79       36.38      7.85 o
  -2  19   2      608.02      599.93      9.02 o
  -1  19   2      268.01      303.66     20.14 o
   0  19   2      305.33      292.18      7.12 o
   1  19   2      589.00      606.44      8.15 o
   2  19   2       27.89       32.59      6.70 o
   3  19   2       41.29       42.92      7.34 o
  -3  20   2       18.65       20.32      8.12 o
  -2  20   2       30.70       37.20      6.28 o
  -1  20   2      207.45      191.88     10.66 o
   0  20   2      203.10      224.69      6.85 o
   1  20   2        2.50        7.08      5.43 o
   2  20   2      267.30      253.02      8.08 o
   3  20   2      104.55      129.36      7.48 o
  -3  21   2       25.57       47.42      8.33 o
  -2  21   2      293.24      293.99      9.18 o
  -1  21   2      592.23      554.91     14.93 o
   0  21   2        0.25        2.74      5.67 o
   1  21   2       48.49       49.87      5.65 o
   2  21   2        5.72        8.16      6.81 o
   3  21   2      921.14      865.76     13.30 o
  -3  22   2      155.78      143.24     10.54 o
  -2  22   2      651.31      619.61     12.71 o
  -1  22   2      661.28      641.05     14.60 o
   0  22   2      130.98      134.02      6.91 o
   1  22   2        3.56       11.87      5.83 o
   2  22   2       13.56       19.70      7.02 o
   3  22   2       69.45       93.86      7.61 o
  -3  23   2      219.64      220.50     11.84 o
  -2  23   2        6.84       14.20      7.58 o
  -1  23   2     1214.41     1185.47     17.89 o
   0  23   2        3.84        5.70      6.32 o
   1  23   2       83.19       94.24      6.52 o
   2  23   2        0.68        8.06      6.94 o
   3  23   2      375.99      377.69      9.32 o
  -3  24   2       61.01       67.67     10.31 o
  -2  24   2      150.79      152.74      8.74 o
  -1  24   2     1806.60     1791.60     21.26 o
   0  24   2      892.77      917.75     11.11 o
   1  24   2       36.58       61.80      6.34 o
   2  24   2      106.62      123.83      7.90 o
   3  24   2        3.75       18.99      7.47 o
  -3  25   2       56.48       71.62     15.59 o
  -2  25   2      114.61      116.82      7.47 o
  -1  25   2       32.55       43.40     11.50 o
   0  25   2       66.99       76.89     12.10 o
   1  25   2        0.09        0.90      5.99 o
   2  25   2      268.17      264.66      8.83 o
   3  25   2        1.00       14.87      7.22 o
  -3  26   2       57.15       54.89     15.57 o
  -2  26   2        6.80       12.10      7.15 o
  -1  26   2      769.05      700.07     16.21 o
   0  26   2       29.88       30.78     11.16 o
   1  26   2      232.58      230.28      7.45 o
   2  26   2      148.21      150.78      8.11 o
   3  26   2       68.53       79.70      8.07 o
  -2  27   2      142.02      161.73     10.30 o
  -1  27   2       31.10       31.37     11.48 o
   0  27   2      175.83      162.18     12.39 o
   1  27   2        6.53       13.52      5.96 o
   2  27   2       33.14       47.72      7.70 o
  -2  28   2       13.65       23.14      9.20 o
  -1  28   2        3.60       -3.30     11.43 o
   0  28   2       75.04       85.01     12.42 o
   1  28   2       10.93       21.68      8.65 o
   2  28   2       19.15       19.52      7.42 o
  -2  29   2      190.59      233.25     10.99 o
  -1  29   2      271.05      228.23     13.63 o
   0  29   2       59.70       78.98     12.23 o
   1  29   2      316.84      310.52     10.78 o
   2  29   2       99.79      102.90     10.83 o
  -2  30   2      151.18      161.39     10.98 o
  -1  30   2      127.69      106.64     12.87 o
   0  30   2       40.61       37.10     12.59 o
   1  30   2      204.12      231.89     14.64 o
   2  30   2       77.74       86.29     10.80 o
  -2  31   2       40.39       41.35      9.98 o
  -1  31   2       53.13       55.12     13.11 o
   0  31   2       11.46       10.68     12.22 o
   1  31   2       12.20       30.45     12.82 o
   2  31   2       60.94       57.66     10.52 o
  -1  32   2       76.78       88.43     13.67 o
   0  32   2        8.56        3.29     12.74 o
   1  32   2       35.84       57.67     13.77 o
  -1  33   2      347.56      375.19     16.79 o
   0  33   2       19.86       24.69     12.81 o
   1  33   2      626.13      636.79     18.71 o
   0  34   2      100.88      121.70     14.66 o
  -3   0   3       17.60       48.58     12.74 o
  -1   0   3     3093.97     3055.30     16.54 o
   1   0   3     3140.71     3281.03     16.16 o
   3   0   3     1353.33     1227.15     26.45 o
  -4   1   3      225.91      223.48     18.22 o
  -3   1   3        7.71       22.60     11.32 o
  -2   1   3      503.56      549.35      4.63 o
  -1   1   3       20.24       18.37      3.01 o
   0   1   3      476.13      501.41      5.46 o
   1   1   3       16.48        9.78      2.72 o
   2   1   3     5388.43     5383.73     28.73 o
   3   1   3       94.93       90.41      6.00 o
   4   1   3       15.59       15.51      8.90 o
  -4   2   3      128.29      104.65     15.91 o
  -3   2   3      138.72      152.11     15.11 o
  -2   2   3        2.72        1.56      2.41 o
  -1   2   3     1041.84     1123.18      6.52 o
   0   2   3      290.13      305.37      3.41 o
   1   2   3     1368.88     1308.91      9.63 o
   2   2   3       77.50      116.43      6.18 o
   3   2   3      626.66      532.20     16.52 o
   4   2   3        1.47        2.02      8.05 o
  -4   3   3      446.42      428.31     19.52 o
  -3   3   3       22.44       34.11     11.55 o
  -2   3   3       79.46       76.90      3.37 o
  -1   3   3       88.92       91.04      3.30 o
   0   3   3     3235.44     3311.94     23.47 o
   1   3   3      801.78      764.94      5.53 o
   2   3   3      512.77      449.82      5.23 o
   3   3   3      107.74       98.10      6.21 o
   4   3   3        4.57       10.39      8.64 o
  -4   4   3        9.19       13.50     15.46 o
  -3   4   3      199.86      207.01     16.01 o
  -2   4   3     3211.28     3298.77     17.66 o
  -1   4   3     1742.48     1621.62      9.27 o
   0   4   3     1166.54     1161.26      6.68 o
   1   4   3      773.40      888.95      5.89 o
   2   4   3      112.18      149.42      4.30 o
   3   4   3      111.44      111.19      7.85 o
   4   4   3       21.44       25.53      8.88 o
  -4   5   3      190.86      178.68     16.91 o
  -3   5   3      283.59      278.98     10.44 o
  -2   5   3     1365.44     1421.50     13.18 o
  -1   5   3     1514.62     1520.27      7.10 o
   0   5   3      423.67      453.17      5.14 o
   1   5   3      427.69      475.77      5.53 o
   2   5   3       18.37       61.50      4.37 o
   3   5   3        0.02       13.22      7.15 o
   4   5   3        0.24        8.31      8.26 o
  -3   6   3       78.11       80.23      8.33 o
  -2   6   3      423.88      455.20      4.50 o
  -1   6   3     1879.79     1986.35     18.11 o
   0   6   3      325.37      326.59      5.11 o
   1   6   3      910.63      868.39      8.86 o
   2   6   3      539.29      448.53      6.69 o
   3   6   3        3.90       13.43      6.34 o
   4   6   3       92.56      100.30      8.60 o
  -3   7   3        0.09       -0.43      6.58 o
  -2   7   3      129.72      150.15      3.94 o
  -1   7   3     1859.43     1772.63     10.30 o
   0   7   3     1832.78     1805.89      7.73 o
   1   7   3      476.96      432.81      7.46 o
   2   7   3      402.98      389.74      6.84 o
   3   7   3       36.47       36.69      5.01 o
   4   7   3       52.03       61.69      8.66 o
  -4   8   3       47.22       65.51     17.36 o
  -3   8   3      245.97      239.98     10.03 o
  -2   8   3      760.97      844.16      6.36 o
  -1   8   3      322.09      358.03      4.03 o
   0   8   3       63.22       57.60      3.69 o
   1   8   3      299.85      317.48      6.26 o
   2   8   3       79.63       79.66      4.02 o
   3   8   3       62.59       60.61      5.30 o
   4   8   3        2.66       17.89      8.87 o
  -4   9   3       93.99      131.15     17.46 o
  -3   9   3      314.85      323.09      8.68 o
  -2   9   3      516.38      492.09      5.54 o
  -1   9   3      728.47      681.47      6.01 o
   0   9   3      335.44      283.38      4.23 o
   1   9   3        0.84       15.02      5.16 o
   2   9   3       84.04      102.00      4.32 o
   3   9   3       38.89       51.07      5.34 o
   4   9   3       33.06       41.07      8.89 o
  -4  10   3       64.18       60.95     14.84 o
  -3  10   3        2.33        8.88      5.69 o
  -2  10   3       36.83       39.43      2.95 o
  -1  10   3      290.99      371.78      7.49 o
   0  10   3     3018.82     3180.91     28.60 o
   1  10   3     3331.80     3156.30     20.00 o
   2  10   3       61.81       72.93      4.28 o
   3  10   3       47.02       58.28      5.35 o
   4  10   3       21.15       30.57      8.87 o
  -4  11   3       71.64       88.75     17.06 o
  -3  11   3      568.97      585.45     10.87 o
  -2  11   3       13.20       11.89      2.78 o
  -1  11   3      122.37      134.77      3.73 o
   0  11   3     3099.97     3178.79     19.73 o
   1  11   3      110.98      104.83      4.95 o
   2  11   3      208.53      195.19      4.99 o
   3  11   3       40.31       56.63      5.52 o
   4  11   3       40.65       61.73     10.69 o
  -4  12   3        5.01       18.41     17.12 o
  -3  12   3      421.96      447.28      9.76 o
  -2  12   3        1.50        3.50      3.30 o
  -1  12   3     3259.88     3388.10     25.47 o
   0  12   3      157.41      131.14      2.60 o
   1  12   3     3905.04     3913.63     12.63 o
   2  12   3      102.64       96.62      4.49 o
   3  12   3       63.22       82.55      5.96 o
   4  12   3       19.37       25.89      8.84 o
  -4  13   3       34.45       43.91     15.28 o
  -3  13   3      126.83      130.06      7.76 o
  -2  13   3       90.13       96.42      3.55 o
  -1  13   3      317.70      301.55      4.41 o
   0  13   3     2664.50     2770.61      9.26 o
   1  13   3      441.72      408.60      5.33 o
   2  13   3      128.38      139.23      5.38 o
   3  13   3       29.89       36.51      5.74 o
   4  13   3        0.32       20.12      8.35 o
  -4  14   3       13.26       31.06     17.13 o
  -3  14   3      410.40      403.16      9.60 o
  -2  14   3       65.36       65.79      4.36 o
  -1  14   3      333.12      326.58      9.53 o
   0  14   3      562.82      542.64      4.65 o
   1  14   3     1217.99     1084.68      7.15 o
   2  14   3      295.72      297.18      6.54 o
   3  14   3      391.26      404.57      7.64 o
   4  14   3       79.08       85.72      9.09 o
  -4  15   3       16.60       26.31     16.86 o
  -3  15   3       27.44       41.02      7.74 o
  -2  15   3      462.92      414.71      8.08 o
  -1  15   3       16.50       24.98      5.23 o
   0  15   3     2104.43     2149.20      9.99 o
   1  15   3      212.36      224.65      4.74 o
   2  15   3       31.80       40.82      5.71 o
   3  15   3      285.33      268.38      7.39 o
   4  15   3      131.75      148.18     11.17 o
  -3  16   3      309.39      316.05      9.49 o
  -2  16   3      916.28      915.17     20.46 o
  -1  16   3       37.97       44.49      5.47 o
   0  16   3      228.42      231.90      4.00 o
   1  16   3       82.65       46.06      4.60 o
   2  16   3       41.92       65.12      5.33 o
   3  16   3      181.31      183.47      7.06 o
  -3  17   3       20.29       34.94     10.16 o
  -2  17   3     1236.22     1193.81     12.04 o
  -1  17   3       55.34       57.94      9.17 o
   0  17   3     6568.49     6579.13     29.72 o
   1  17   3       39.26       56.72      5.22 o
   2  17   3      292.60      289.05      6.71 o
   3  17   3       83.98       79.93      6.91 o
  -3  18   3      724.11      737.00     15.36 o
  -2  18   3      425.42      428.04      9.08 o
  -1  18   3      866.87      950.63     14.60 o
   0  18   3      140.47      132.51      6.75 o
   1  18   3     2911.23     2756.60     14.15 o
   2  18   3       64.06       71.54      5.79 o
   3  18   3      224.81      238.94      9.16 o
  -3  19   3      508.02      537.82     14.32 o
  -2  19   3     1794.31     1720.47     14.38 o
  -1  19   3      136.30      125.68     10.20 o
   0  19   3      516.21      473.12      7.94 o
   1  19   3        3.72       18.60      5.38 o
   2  19   3       13.75       43.70      5.75 o
   3  19   3       35.42       49.99      8.02 o
  -3  20   3      237.20      251.93     16.27 o
  -2  20   3      270.14      262.53     10.52 o
  -1  20   3      182.62      208.73     11.30 o
   0  20   3      413.20      418.72      7.87 o
   1  20   3     1285.44     1247.20     10.45 o
   2  20   3       22.49       37.17      6.75 o
   3  20   3      351.91      352.03      9.97 o
  -3  21   3      263.23      259.51     12.13 o
  -2  21   3        2.32        2.74      7.19 o
  -1  21   3     1876.33     1802.31     20.04 o
   0  21   3     1481.39     1432.90     20.34 o
   1  21   3      135.15      162.01      6.40 o
   2  21   3      101.51       96.97      7.33 o
   3  21   3       17.09       34.98      8.33 o
  -3  22   3      173.70      189.64     11.64 o
  -2  22   3      347.39      360.23      9.63 o
  -1  22   3       11.44       47.33     10.77 o
   0  22   3      569.01      579.29     12.90 o
   1  22   3     1518.33     1491.61     11.74 o
   2  22   3      371.51      337.50      8.83 o
   3  22   3       14.41       28.63      8.13 o
  -3  23   3      379.41      392.48     19.74 o
  -2  23   3      342.11      337.44      9.61 o
  -1  23   3      264.35      267.65     15.91 o
   0  23   3     4973.11     4955.82     21.26 o
   1  23   3        3.20       23.18      6.06 o
   2  23   3      208.80      208.70      8.20 o
   3  23   3       61.52       56.57      8.32 o
  -3  24   3      145.81      140.37     16.14 o
  -2  24   3      102.82      110.53      8.36 o
  -1  24   3       45.55       70.57     11.58 o
   0  24   3      465.39      568.29     64.16 o
   1  24   3     2188.53     1977.11     18.75 o
   2  24   3      345.24      341.29      9.06 o
   3  24   3        6.08       16.13      8.50 o
  -3  25   3       51.39       41.66     14.89 o
  -2  25   3      334.48      323.46     13.56 o
  -1  25   3        9.65        3.63     11.07 o
   0  25   3      218.27      214.09     13.18 o
   1  25   3       72.84       82.70      6.87 o
   2  25   3        8.71       14.73      7.01 o
   3  25   3       19.89       26.48      8.50 o
  -2  26   3       48.52       44.46     11.60 o
  -1  26   3       27.30       22.72     11.42 o
   0  26   3      156.97      130.91     12.42 o
   1  26   3       30.58       27.35      8.47 o
   2  26   3       81.65       91.80      7.75 o
  -2  27   3        8.72       10.78     11.48 o
  -1  27   3     1092.22     1099.51     19.02 o
   0  27   3       72.47       74.78     11.96 o
   1  27   3      321.93      349.53     10.76 o
   2  27   3        0.41       -1.37      9.54 o
  -2  28   3        4.53       17.30     11.92 o
  -1  28   3       46.05       49.95     11.89 o
   0  28   3      588.54      578.65     25.61 o
   1  28   3       80.19       84.35      8.97 o
   2  28   3      603.03      574.15     13.67 o
  -2  29   3       26.98       21.28     12.32 o
  -1  29   3      464.65      469.03     15.90 o
   0  29   3       44.26       74.36     12.79 o
   1  29   3       52.42       70.93     13.02 o
   2  29   3       91.83       97.59     10.72 o
  -2  30   3      192.02      186.64     14.20 o
  -1  30   3       12.07       22.06     12.11 o
   0  30   3       61.76       78.85     12.92 o
   1  30   3       90.41       93.85     13.15 o
   2  30   3      154.75      159.79     11.37 o
  -1  31   3      522.08      534.31     16.83 o
   0  31   3      122.71      123.08     14.02 o
   1  31   3      111.53      126.35     16.13 o
  -1  32   3        9.49       27.09     13.63 o
   0  32   3      218.20      202.23     15.07 o
   1  32   3       62.26       43.68     13.59 o
  -1  33   3      474.76      457.16     16.79 o
   0  33   3        0.05        9.83     13.23 o
   1  33   3       40.58       32.45     13.29 o
   0  34   3       76.20       71.26     14.57 o
  -2   0   4        0.95       25.73      5.30 o
   0   0   4     3420.49     3216.84     20.48 o
   2   0   4     2573.00     2455.04     43.09 o
   4   0   4       31.11       45.07      9.48 o
  -3   1   4      556.69      512.36     12.72 o
  -2   1   4       29.00      136.58      4.32 o
  -1   1   4     3104.62     3096.48     41.06 o
   0   1   4      226.39      204.71      4.31 o
   1   1   4        6.95       57.00      3.74 o
   2   1   4     8824.87     8327.97     40.73 o
   3   1   4       41.48       47.31      6.53 o
   4   1   4       67.69       84.48     10.84 o
  -3   2   4        4.18        7.22     11.70 o
  -2   2   4       62.59       97.42      2.67 o
  -1   2   4      150.53      153.63     10.06 o
   0   2   4     7749.64     7725.18     45.34 o
   1   2   4      221.12      196.01      4.21 o
   2   2   4     1965.64     1956.06     16.93 o
   3   2   4       22.53       80.15      7.19 o
   4   2   4        3.95       11.25      8.55 o
  -3   3   4      303.34      394.28     17.80 o
  -2   3   4     1202.90     1124.45     11.32 o
  -1   3   4     5928.44     5548.85     66.80 o
   0   3   4     3791.44     3640.59     15.59 o
   1   3   4       36.70      136.93      3.93 o
   2   3   4      834.19      829.98      6.85 o
   3   3   4     3511.74     3245.88     17.52 o
   4   3   4        5.48       13.22      8.64 o
  -4   4   4       73.48       86.90     16.56 o
  -3   4   4        1.28       16.81     13.05 o
  -2   4   4        0.42       20.05      3.50 o
  -1   4   4      160.61      210.04      4.78 o
   0   4   4    13482.45    13383.75     76.52 o
   1   4   4      153.78      117.39      4.01 o
   2   4   4     1210.46     1174.40      9.02 o
   3   4   4       56.59      103.28      8.24 o
   4   4   4        7.27       13.87      9.24 o
  -3   5   4      341.34      349.41     16.20 o
  -2   5   4       16.81        6.51      3.20 o
  -1   5   4     2716.02     2770.16     16.37 o
   0   5   4     1819.63     1829.79     14.11 o
   1   5   4       39.45       99.09      3.92 o
   2   5   4       23.18       23.73      4.16 o
   3   5   4      164.00      161.70      6.68 o
   4   5   4        0.29        4.37      7.40 o
  -4   6   4        4.74       17.25     13.73 o
  -3   6   4       13.19       19.30     13.62 o
  -2   6   4     1196.39     1194.89      7.56 o
  -1   6   4     2431.17     2506.80     17.18 o
   0   6   4     3439.70     3612.84     13.59 o
   1   6   4     1623.45     1551.06      9.06 o
   2   6   4       15.16       43.00      4.27 o
   3   6   4      505.51      466.49      7.97 o
   4   6   4       72.06       60.48      7.40 o
  -4   7   4        3.88       22.08     14.05 o
  -3   7   4       21.12       32.05     14.13 o
  -2   7   4      676.01      673.95      6.38 o
  -1   7   4     2859.07     2829.42     27.19 o
   0   7   4     5758.44     5904.60     33.15 o
   1   7   4     1445.63     1484.02     20.57 o
   2   7   4       26.20       48.95      5.31 o
   3   7   4      116.92      127.07      5.86 o
   4   7   4       51.28       49.46      7.49 o
  -4   8   4       15.93       20.17     14.56 o
  -3   8   4       41.23       48.33      8.19 o
  -2   8   4      113.75      158.50      5.06 o
  -1   8   4      702.04      704.49      6.24 o
   0   8   4     1353.78     1280.79     10.13 o
   1   8   4     1406.76     1349.15     11.45 o
   2   8   4       59.90       63.83      5.65 o
   3   8   4       86.00       86.07      6.80 o
   4   8   4      189.49      168.19      9.29 o
  -4   9   4       43.16       70.10     17.34 o
  -3   9   4       11.15       16.76      7.94 o
  -2   9   4      931.96      885.99      7.97 o
  -1   9   4     6244.32     6552.57     42.10 o
   0   9   4      994.04     1057.59     13.17 o
   1   9   4       56.96      192.05      6.43 o
   2   9   4      257.97      263.20      5.73 o
   3   9   4      244.65      228.81      6.40 o
   4   9   4        5.51       14.45      7.65 o
  -4  10   4       74.42      111.05     18.73 o
  -3  10   4       65.55       85.76      8.40 o
  -2  10   4      988.38      937.69     11.80 o
  -1  10   4     1627.58     1744.70     13.68 o
   0  10   4       36.49       35.33      5.22 o
   1  10   4     1384.39     1340.66     15.72 o
   2  10   4       16.14       43.65      4.52 o
   3  10   4      204.16      194.23      6.40 o
   4  10   4        8.08       20.47      7.72 o
  -4  11   4       44.01       44.25     16.46 o
  -3  11   4       62.28       59.63     12.65 o
  -2  11   4      573.32      577.29      6.62 o
  -1  11   4      624.06      603.67      7.10 o
   0  11   4     1112.58     1253.02      9.57 o
   1  11   4      758.80      809.76      8.44 o
   2  11   4     2154.19     2022.45     19.80 o
   3  11   4        9.06       13.84      5.69 o
   4  11   4       11.00       15.63      8.72 o
  -4  12   4        2.73       21.85     15.14 o
  -3  12   4        1.87        5.13     14.09 o
  -2  12   4        1.76       11.45      4.42 o
  -1  12   4     1120.12     1086.12     14.76 o
   0  12   4     3803.28     4025.06     28.93 o
   1  12   4     1080.57     1049.79      8.34 o
   2  12   4      443.11      467.11     12.88 o
   3  12   4        8.58       13.23      5.79 o
   4  12   4       76.09       79.67      9.25 o
  -4  13   4       28.55       34.52     17.86 o
  -3  13   4      195.03      208.11     17.24 o
  -2  13   4      119.07      112.13      5.84 o
  -1  13   4        6.35       44.10      4.52 o
   0  13   4     1949.38     1947.69     17.35 o
   1  13   4     1521.16     1556.94      9.83 o
   2  13   4       65.95       78.60      5.48 o
   3  13   4      298.65      275.85      7.15 o
   4  13   4       17.31       41.10      8.72 o
  -4  14   4       21.98       41.24     15.28 o
  -3  14   4       38.61       49.46      8.62 o
  -2  14   4      620.04      597.06      7.31 o
  -1  14   4      347.40      330.71      6.24 o
   0  14   4        0.25        4.49      4.47 o
   1  14   4     1728.74     1764.79     12.99 o
   2  14   4      179.83      186.77      7.74 o
   3  14   4        1.94       10.18      5.94 o
   4  14   4      169.16      174.67      9.81 o
  -3  15   4      180.23      180.92     10.88 o
  -2  15   4       81.26       81.82      5.36 o
  -1  15   4      137.66      142.16      5.51 o
   0  15   4       66.38       71.27      5.79 o
   1  15   4      175.06      197.45      6.07 o
   2  15   4       34.67       26.63      5.89 o
   3  15   4       63.37       71.91      6.10 o
  -3  16   4       22.31       33.41      9.33 o
  -2  16   4     1309.85     1256.56     12.56 o
  -1  16   4      560.80      567.61      8.39 o
   0  16   4       13.37        3.45      5.41 o
   1  16   4      900.42      880.19     11.20 o
   2  16   4       41.44       52.78      6.26 o
   3  16   4        0.49        3.47      5.70 o
  -3  17   4      810.27      782.53     15.53 o
  -2  17   4      449.89      447.29      8.84 o
  -1  17   4       41.74       54.45      6.84 o
   0  17   4       23.72       25.44      5.60 o
   1  17   4     2275.20     2131.73     23.36 o
   2  17   4      390.78      379.00      7.84 o
   3  17   4       17.04       18.53      6.77 o
  -3  18   4       24.54       34.23     11.37 o
  -2  18   4      503.19      497.96      9.23 o
  -1  18   4      165.36      162.34      6.39 o
   0  18   4        8.07        8.86      5.75 o
   1  18   4        5.83        9.57      5.98 o
   2  18   4      201.33      206.40      7.20 o
   3  18   4       63.95       57.24      7.36 o
  -3  19   4      292.76      274.17     11.55 o
  -2  19   4      463.47      434.23      9.26 o
  -1  19   4      237.15      242.03      6.87 o
   0  19   4       16.68        9.70      2.30 o
   1  19   4      173.04      166.58      6.02 o
   2  19   4        9.11       14.40      6.14 o
   3  19   4        0.16       12.96      6.69 o
  -3  20   4      102.13       96.40     15.47 o
  -2  20   4       28.07       31.00      6.89 o
  -1  20   4       70.29       67.76      6.23 o
   0  20   4      153.22      146.73      7.33 o
   1  20   4       21.26       29.17      5.37 o
   2  20   4      174.60      171.40      7.78 o
   3  20   4        6.85       14.15      8.01 o
  -3  21   4      118.72      131.49     17.55 o
  -2  21   4      177.81      173.59      7.83 o
  -1  21   4     1102.29      984.62     22.67 o
   0  21   4      243.95      243.56      7.92 o
   1  21   4      185.21      220.98      6.56 o
   2  21   4       62.36       60.43      8.97 o
   3  21   4       14.82       27.42      7.91 o
  -3  22   4      421.39      426.86     22.09 o
  -2  22   4      166.32      161.62     11.65 o
  -1  22   4        3.03        9.67      6.02 o
   0  22   4        0.09        7.55      6.83 o
   1  22   4       65.28       68.26      5.85 o
   2  22   4      148.01      127.62      9.61 o
   3  22   4       61.54       72.00     11.56 o
  -3  23   4        0.10       14.75     16.70 o
  -2  23   4       18.21       23.71     10.79 o
  -1  23   4      109.58      105.04     11.93 o
   0  23   4     2050.74     2077.66     21.16 o
   1  23   4        4.64       12.52      5.60 o
   2  23   4        4.54       12.02      9.23 o
   3  23   4       11.52       15.26      8.24 o
  -3  24   4      139.05      165.08     18.99 o
  -2  24   4      649.19      619.51     15.42 o
  -1  24   4      108.31      118.14     11.77 o
   0  24   4      910.27      872.78     22.49 o
   1  24   4       70.29       74.84      8.75 o
   2  24   4      230.11      211.02     10.98 o
   3  24   4       25.10       47.54      9.11 o
  -2  25   4       68.80       77.15     12.08 o
  -1  25   4       68.60       82.41     11.80 o
   0  25   4        8.05       11.34     11.07 o
   1  25   4       58.60       84.48      8.83 o
   2  25   4       94.55       86.14     10.37 o
  -2  26   4       22.45       37.74     11.53 o
  -1  26   4        0.04        8.56     11.36 o
   0  26   4      179.39      183.97     13.02 o
   1  26   4      718.00      668.71     12.40 o
   2  26   4        2.87        2.03      9.43 o
  -2  27   4       28.89       33.28     11.96 o
  -1  27   4       28.51       40.72     11.54 o
   0  27   4      109.04      133.07     12.58 o
   1  27   4       18.09       25.22      8.59 o
   2  27   4       28.04       24.81      9.97 o
  -2  28   4       47.79       50.71     12.33 o
  -1  28   4      310.86      308.35     14.04 o
   0  28   4      630.58      583.96     20.30 o
   1  28   4       12.22       19.44     12.00 o
   2  28   4       54.61       51.58     10.53 o
  -2  29   4       32.87       28.83     12.61 o
  -1  29   4      245.12      245.78     14.01 o
   0  29   4       83.22       87.13     13.45 o
   1  29   4        7.39       14.96     12.44 o
   2  29   4       29.13       38.54     10.21 o
  -2  30   4        6.51        9.81     12.72 o
  -1  30   4       22.05       35.97     13.01 o
   0  30   4      306.31      294.85     15.31 o
   1  30   4      139.70      132.53     13.59 o
   2  30   4       35.07       36.71     10.72 o
  -1  31   4      114.21      107.73     13.89 o
   0  31   4        1.00       12.59     12.81 o
   1  31   4       25.38       26.66     13.09 o
  -1  32   4       78.07       85.68     13.68 o
   0  32   4      122.78      143.87     13.89 o
   1  32   4       33.30       35.55     13.62 o
  -1  33   4      309.22      300.13     16.00 o
   0  33   4       28.49       31.93     13.53 o
   1  33   4       13.83       23.19     13.62 o
  -3   0   5     1101.96     1124.11     23.44 o
  -1   0   5      299.02      301.60     12.38 o
   1   0   5      673.75      724.32      9.14 o
   3   0   5     2263.77     2157.15     19.03 o
  -3   1   5      286.39      295.00     16.40 o
  -2   1   5      112.30       96.50      7.57 o
  -1   1   5     2139.45     2164.87     22.70 o
   0   1   5        7.69        8.27      4.20 o
   1   1   5        4.44       48.00      4.18 o
   2   1   5       94.93      126.59      4.41 o
   3   1   5        2.42       50.01      6.86 o
   4   1   5      216.95      230.39      8.33 o
  -3   2   5      603.96      631.20     22.31 o
  -2   2   5      296.70      293.53      7.19 o
  -1   2   5     1912.09     1899.01     20.31 o
   0   2   5        1.11        2.75      3.98 o
   1   2   5      929.85      874.05      6.19 o
   2   2   5      305.68      363.41      5.69 o
   3   2   5     1400.13     1244.62      9.49 o
   4   2   5      227.61      204.83     10.72 o
  -3   3   5       57.85       69.82      9.77 o
  -2   3   5      837.51      809.79      9.08 o
  -1   3   5     4785.99     5100.77     30.47 o
   0   3   5     2818.40     2868.48     11.81 o
   1   3   5        7.50       99.23      4.25 o
   2   3   5     1044.53     1052.00      7.61 o
   3   3   5       75.72       89.12      5.56 o
   4   3   5      276.77      254.65     14.54 o
  -4   4   5      291.74      315.59     19.51 o
  -3   4   5      131.83      125.05     14.93 o
  -2   4   5        2.94        5.72      5.24 o
  -1   4   5       55.43       43.42      5.26 o
   0   4   5       70.91       88.49      3.91 o
   1   4   5      169.63      218.55      4.66 o
   2   4   5       95.38       93.77      4.83 o
   3   4   5       78.96       76.97      5.53 o
   4   4   5      108.47      109.21     10.00 o
  -4   5   5      261.19      300.05     19.89 o
  -3   5   5      523.01      509.92     18.42 o
  -2   5   5      102.52       81.22      6.60 o
  -1   5   5      686.02      811.68      8.75 o
   0   5   5     1217.87     1377.59     10.80 o
   1   5   5     1113.58     1008.29      7.63 o
   2   5   5        0.54        7.30      4.39 o
   3   5   5       60.26       69.25      5.82 o
   4   5   5      179.64      188.67     11.50 o
  -4   6   5      109.55      126.17     17.48 o
  -3   6   5      831.27      815.30     21.65 o
  -2   6   5      365.24      334.18     13.22 o
  -1   6   5      402.48      420.88      8.62 o
   0   6   5     1616.48     1751.72     14.01 o
   1   6   5      117.63      136.90      6.21 o
   2   6   5      333.20      304.20      5.86 o
   3   6   5       28.99       52.95      6.48 o
   4   6   5       43.40       53.60      8.37 o
  -4   7   5        0.62       11.46     15.56 o
  -3   7   5       49.43       65.92     13.89 o
  -2   7   5      217.31      208.21      6.02 o
  -1   7   5     4387.70     4620.52     22.34 o
   0   7   5     1732.06     1731.19     12.28 o
   1   7   5      112.61      175.77      5.26 o
   2   7   5        0.60        9.88      4.46 o
   3   7   5        0.05       10.16      6.15 o
   4   7   5       21.57       27.01      7.55 o
  -4   8   5       21.05       32.93     14.69 o
  -3   8   5      724.86      718.81     21.14 o
  -2   8   5       41.20       32.49      4.10 o
  -1   8   5      312.32      340.02      4.11 o
   0   8   5     3382.77     3465.15     13.70 o
   1   8   5      517.04      507.40      9.78 o
   2   8   5       35.95       34.92      5.97 o
   3   8   5      551.17      512.29      8.20 o
   4   8   5        0.62        2.88      7.63 o
  -4   9   5       62.78       93.00     15.81 o
  -3   9   5        6.63        8.80     12.09 o
  -2   9   5      950.03      963.73     11.52 o
  -1   9   5      216.27      206.77      5.31 o
   0   9   5        1.18        3.68      5.63 o
   1   9   5      992.10     1024.71     13.80 o
   2   9   5      264.76      217.45      6.42 o
   3   9   5      101.55      108.33      6.42 o
   4   9   5        0.14        9.84      7.49 o
  -4  10   5      230.87      257.35     20.57 o
  -3  10   5       59.93       61.47     13.44 o
  -2  10   5      627.84      655.42     10.83 o
  -1  10   5      487.50      438.30      8.71 o
   0  10   5      124.07      105.78      6.00 o
   1  10   5       35.89       50.34      7.03 o
   2  10   5      193.63      216.88      7.20 o
   3  10   5       64.73       71.24      6.11 o
   4  10   5       10.66       12.22      7.39 o
  -4  11   5        0.69        9.35     16.99 o
  -3  11   5       30.22       29.30     14.69 o
  -2  11   5      164.85      166.64      5.60 o
  -1  11   5      198.69      201.17      7.09 o
   0  11   5       98.10       80.26      6.09 o
   1  11   5      748.33      712.76      9.62 o
   2  11   5      647.66      610.71      9.18 o
   3  11   5      110.22      106.29      6.32 o
   4  11   5        2.12        9.92      7.63 o
  -4  12   5       32.19       37.35     15.17 o
  -3  12   5       51.63       63.99     14.92 o
  -2  12   5      752.46      753.94      8.41 o
  -1  12   5      687.18      599.05     13.59 o
   0  12   5      175.76      206.52      6.54 o
   1  12   5      610.90      588.86      8.29 o
   2  12   5      428.37      438.55      7.29 o
   3  12   5       27.89       34.74      5.74 o
   4  12   5        0.94        3.03      8.64 o
  -3  13   5       52.76       53.60     13.72 o
  -2  13   5     1638.87     1583.14     11.32 o
  -1  13   5      484.93      481.05     19.37 o
   0  13   5      273.52      301.80      6.28 o
   1  13   5       35.49       49.39      6.09 o
   2  13   5      803.13      807.13      8.39 o
   3  13   5      174.58      161.33      6.78 o
  -3  14   5       69.56       84.16     16.08 o
  -2  14   5       26.10       33.49      4.81 o
  -1  14   5     2318.88     2133.02     13.05 o
   0  14   5       41.44       34.79      5.12 o
   1  14   5      445.47      466.69      7.35 o
   2  14   5      420.39      437.05      7.48 o
   3  14   5       15.46       19.55      5.93 o
  -3  15   5       49.17       66.42     14.07 o
  -2  15   5      302.11      291.16      6.18 o
  -1  15   5      126.85      108.85      8.57 o
   0  15   5     1387.73     1414.96     13.22 o
   1  15   5        7.70        8.60      5.70 o
   2  15   5      237.88      232.12      7.67 o
   3  15   5        3.64       13.97      6.28 o
  -3  16   5       46.99       48.11     15.71 o
  -2  16   5      118.69      140.90      5.73 o
  -1  16   5     2718.33     2572.98     20.41 o
   0  16   5      627.68      677.97      8.14 o
   1  16   5     1211.89     1198.08      9.92 o
   2  16   5       49.66       55.81      6.73 o
   3  16   5       74.73       73.96      6.67 o
  -3  17   5        8.77       14.35     15.41 o
  -2  17   5     2010.26     1930.52     35.47 o
  -1  17   5     2398.41     2328.76     50.54 o
   0  17   5       18.84       26.57      6.33 o
   1  17   5      218.59      254.20      6.87 o
   2  17   5      209.84      221.99      7.55 o
   3  17   5        2.16        5.00      6.91 o
  -3  18   5       23.00       24.28     13.34 o
  -2  18   5        5.11       13.88      6.40 o
  -1  18   5     1717.35     1653.88     21.01 o
   0  18   5      238.00      254.62      7.68 o
   1  18   5      583.69      559.73      9.34 o
   2  18   5        0.14       12.69      6.44 o
   3  18   5       62.28       58.16      6.97 o
  -3  19   5      156.51      144.55     17.07 o
  -2  19   5     1286.45     1250.64     34.73 o
  -1  19   5      426.58      459.18      7.46 o
   0  19   5        2.39        2.37      6.21 o
   1  19   5      582.27      592.35     10.87 o
   2  19   5     1404.00     1314.33     11.64 o
   3  19   5       77.49       67.09      7.66 o
  -3  20   5       91.21       89.04     17.46 o
  -2  20   5      366.27      366.79     12.67 o
  -1  20   5     1457.31     1440.45     18.63 o
   0  20   5     1033.03     1050.41     18.08 o
   1  20   5      283.36      278.42      8.60 o
   2  20   5       36.25       55.43      6.70 o
   3  20   5       29.74       40.74      7.16 o
  -3  21   5       35.33       43.41     16.96 o
  -2  21   5       65.65       81.48     10.81 o
  -1  21   5      210.25      202.50     12.46 o
   0  21   5       58.63       69.58      7.16 o
   1  21   5       18.13       21.35      8.85 o
   2  21   5      435.83      427.03      8.73 o
   3  21   5       43.03       49.19      8.00 o
  -3  22   5      112.73      105.56     17.76 o
  -2  22   5       45.19       56.82     11.26 o
  -1  22   5      470.06      487.83     14.41 o
   0  22   5     1095.76     1063.52     14.37 o
   1  22   5     1740.90     1687.26     16.34 o
   2  22   5       63.50       83.98     10.05 o
   3  22   5       47.92       55.09      8.62 o
  -3  23   5       77.36       81.22     17.64 o
  -2  23   5       77.68      103.08     11.80 o
  -1  23   5      657.27      671.63     29.91 o
   0  23   5      108.40       95.31     11.92 o
   1  23   5     1028.96     1027.68     14.06 o
   2  23   5      869.55      823.18     14.32 o
   3  23   5      167.85      173.70     10.04 o
  -2  24   5      912.68      862.96     22.49 o
  -1  24   5      625.89      609.83     17.54 o
   0  24   5        2.13        6.24     11.86 o
   1  24   5     1266.03     1210.95     15.11 o
   2  24   5      295.24      330.50     11.87 o
  -2  25   5      336.10      340.51     14.21 o
  -1  25   5        0.15       19.13     11.88 o
   0  25   5       21.68       34.74     11.88 o
   1  25   5      514.68      523.45     11.91 o
   2  25   5      775.83      694.20     13.99 o
  -2  26   5      137.46      152.72     15.63 o
  -1  26   5      174.99      203.57     12.98 o
   0  26   5      572.66      585.59     22.71 o
   1  26   5       12.50       19.28      9.01 o
   2  26   5        2.46       19.76     10.32 o
  -2  27   5        6.02       18.62     12.18 o
  -1  27   5       68.67       67.30     14.78 o
   0  27   5      130.52      161.59     13.39 o
   1  27   5       31.63       32.04     14.46 o
   2  27   5       18.89       24.34     10.51 o
  -2  28   5      266.11      263.35     14.59 o
  -1  28   5       84.40       95.34     12.95 o
   0  28   5      819.49      804.27     18.48 o
   1  28   5        6.14       22.39     12.83 o
   2  28   5       17.69       33.19     10.22 o
  -2  29   5      136.43      142.21     14.05 o
  -1  29   5        9.60       15.57     12.16 o
   0  29   5        2.10       17.88     12.19 o
   1  29   5      502.80      472.64     16.66 o
   2  29   5        0.03        2.50     10.58 o
  -1  30   5        6.60        5.56     12.10 o
   0  30   5      406.08      425.41     16.32 o
   1  30   5       11.91       17.72     13.53 o
  -1  31   5       66.42       69.77     13.34 o
   0  31   5       10.03       32.61     13.01 o
   1  31   5      236.86      230.02     15.47 o
  -1  32   5       23.95       17.05     13.44 o
   0  32   5      354.15      345.20     16.03 o
   1  32   5       71.44       55.21     13.82 o
   0  33   5       10.83       18.37     13.76 o
  -2   0   6     1520.15     1446.39     21.58 o
   0   0   6       25.75       23.88      5.63 o
   2   0   6     1096.11      909.99      9.94 o
   4   0   6      112.96      101.03     10.67 o
  -3   1   6      690.21      685.71     14.13 o
  -2   1   6       14.82       10.00      4.41 o
  -1   1   6      749.62      881.17     19.94 o
   0   1   6      178.75      201.03      4.64 o
   1   1   6     3949.73     3878.97     12.88 o
   2   1   6        7.20       15.57      4.27 o
   3   1   6        6.30       29.90      5.62 o
   4   1   6      130.51      131.42      8.20 o
  -4   2   6       76.06       71.21     14.89 o
  -3   2   6      378.09      377.55     12.30 o
  -2   2   6     2405.46     2302.42     15.43 o
  -1   2   6      410.01      536.91     10.74 o
   0   2   6     3952.86     3895.59     18.19 o
   1   2   6     1005.83      991.37     10.71 o
   2   2   6      175.19      174.76      5.14 o
   3   2   6      784.12      677.95      7.96 o
   4   2   6       62.31       75.87      7.83 o
  -4   3   6        3.57       17.06     14.23 o
  -3   3   6      631.07      615.01     13.47 o
  -2   3   6        0.00        3.08      6.82 o
  -1   3   6     1144.76     1017.07     18.18 o
   0   3   6      174.83      229.52      5.33 o
   1   3   6     4394.30     3966.09     11.60 o
   2   3   6       53.84       57.32      4.82 o
   3   3   6      626.73      592.72      7.91 o
   4   3   6        0.39        8.00      9.36 o
  -4   4   6        3.65        8.74     15.52 o
  -3   4   6      693.23      761.23     14.72 o
  -2   4   6     1135.52     1117.39     19.70 o
  -1   4   6      148.59      141.16     12.26 o
   0   4   6      793.04      839.42      6.28 o
   1   4   6        3.46       16.73      4.25 o
   2   4   6      167.80      174.15      5.32 o
   3   4   6       87.56      115.02      6.00 o
   4   4   6       82.51       98.95     10.07 o
  -4   5   6       31.04       61.32     16.63 o
  -3   5   6      465.21      470.84     19.61 o
  -2   5   6      519.68      532.22     14.57 o
  -1   5   6       23.86       68.13      5.32 o
   0   5   6      362.34      324.80      6.15 o
   1   5   6     2165.89     1842.97     12.43 o
   2   5   6      326.75      316.59      5.94 o
   3   5   6       10.44       26.51      5.70 o
   4   5   6      380.57      312.29     11.56 o
  -4   6   6       31.92       44.68     16.40 o
  -3   6   6        0.86        3.83     14.10 o
  -2   6   6     1979.94     1878.73     15.34 o
  -1   6   6        5.99       -0.92      4.54 o
   0   6   6     1991.67     1978.56     13.32 o
   1   6   6       30.50       43.62      5.28 o
   2   6   6      452.28      482.71      6.34 o
   3   6   6      121.36      141.00      6.32 o
   4   6   6       23.28       46.74      8.10 o
  -4   7   6        6.44       15.20     16.01 o
  -3   7   6       60.71       56.63     14.55 o
  -2   7   6        1.98       12.55      6.84 o
  -1   7   6      256.80      243.71      4.02 o
   0   7   6     2224.03     2170.12     10.78 o
   1   7   6     1697.38     1618.30     10.16 o
   2   7   6      274.72      265.68      7.19 o
   3   7   6       20.58       17.22      6.57 o
   4   7   6        3.28       19.53      8.03 o
  -4   8   6      118.99      121.16     16.37 o
  -3   8   6       18.35       15.79     14.72 o
  -2   8   6       66.02       58.96      6.90 o
  -1   8   6     1200.74     1071.97     13.04 o
   0   8   6     1300.86     1289.87     16.22 o
   1   8   6       57.45       83.93      5.14 o
   2   8   6      489.12      435.45      7.69 o
   3   8   6        0.03        8.07      6.36 o
   4   8   6      103.33      105.45      8.79 o
  -4   9   6        4.93       20.21     14.90 o
  -3   9   6      143.56      140.69     16.32 o
  -2   9   6       98.13      122.87      8.17 o
  -1   9   6      227.21      224.77      3.63 o
   0   9   6      638.39      704.88     11.35 o
   1   9   6       26.78       35.66      7.74 o
   2   9   6      196.10      187.57     10.09 o
   3   9   6      154.37      155.45      6.88 o
   4   9   6       14.45       16.37      8.53 o
  -4  10   6       46.85       44.39     17.48 o
  -3  10   6      537.67      542.16     20.51 o
  -2  10   6      178.47      160.56     14.62 o
  -1  10   6      935.39      967.37     12.63 o
   0  10   6      905.51     1001.57     10.12 o
   1  10   6      807.42      821.35     11.02 o
   2  10   6       52.47       62.98     10.46 o
   3  10   6      492.86      472.17      8.38 o
   4  10   6       13.17       15.36      8.35 o
  -3  11   6       57.10       67.23     14.03 o
  -2  11   6      292.37      332.00      9.88 o
  -1  11   6      124.28      125.94      7.12 o
   0  11   6     3479.99     3677.11     24.03 o
   1  11   6     1894.70     1912.42     15.00 o
   2  11   6     1208.11     1182.45     11.07 o
   3  11   6       90.60       92.04      6.77 o
  -3  12   6      232.70      211.97     17.94 o
  -2  12   6        0.53       17.36      8.27 o
  -1  12   6     1343.96     1294.85     13.44 o
   0  12   6        0.42        0.20      5.98 o
   1  12   6       43.67       66.02      6.60 o
   2  12   6     1043.73     1034.12     13.14 o
   3  12   6      286.19      260.65      7.66 o
  -3  13   6      135.15      162.05     15.28 o
  -2  13   6       70.32       80.54      8.77 o
  -1  13   6        0.12       14.77      8.76 o
   0  13   6     1035.94      949.09     20.27 o
   1  13   6     1000.26      986.25     12.17 o
   2  13   6        5.97       21.37      6.69 o
   3  13   6       66.05       81.94      6.82 o
  -3  14   6        2.55       11.14     15.54 o
  -2  14   6       18.46       20.69      8.84 o
  -1  14   6      129.17      129.12     10.08 o
   0  14   6      321.76      298.88      7.85 o
   1  14   6      215.97      215.31      7.59 o
   2  14   6      121.68      131.34      6.77 o
   3  14   6        5.98       13.97      6.44 o
  -3  15   6      205.03      228.49     16.53 o
  -2  15   6       59.98       60.87      9.41 o
  -1  15   6      421.40      427.79     17.17 o
   0  15   6      680.18      617.33      8.30 o
   1  15   6      156.42      143.58      6.49 o
   2  15   6      433.61      410.78      7.85 o
   3  15   6      170.39      141.98      7.03 o
  -3  16   6      145.54      143.57     17.83 o
  -2  16   6      598.76      575.25     12.97 o
  -1  16   6      276.27      269.46     13.13 o
   0  16   6      351.30      394.09      7.70 o
   1  16   6        0.01        1.63      6.19 o
   2  16   6      317.84      330.29      8.36 o
   3  16   6       28.07       39.82      6.72 o
  -3  17   6       66.03       50.68     15.89 o
  -2  17   6        8.55        6.96      9.69 o
  -1  17   6      217.66      204.85     11.43 o
   0  17   6      555.83      543.50      8.36 o
   1  17   6       22.03       21.30      5.99 o
   2  17   6       32.02       28.90      6.82 o
   3  17   6       79.17       71.18      7.19 o
  -3  18   6       15.42       12.17     13.60 o
  -2  18   6      231.03      178.15     11.08 o
  -1  18   6     1570.29     1471.94     18.46 o
   0  18   6        8.79       12.03      6.00 o
   1  18   6      115.63      133.90      7.66 o
   2  18   6       76.81       73.43      7.23 o
   3  18   6       19.92       23.16      7.41 o
  -3  19   6      186.44      203.43     18.25 o
  -2  19   6      131.83      112.29     11.00 o
  -1  19   6       82.68       79.25     11.05 o
   0  19   6      453.84      447.22      9.48 o
   1  19   6       20.97       23.95      7.34 o
   2  19   6       63.32       57.97      7.20 o
   3  19   6       94.85      111.26      8.13 o
  -3  20   6       12.17        9.83     16.46 o
  -2  20   6        2.28        3.71     10.42 o
  -1  20   6     1359.13     1272.53     18.46 o
   0  20   6       70.04       65.59      7.42 o
   1  20   6      148.58      171.56      8.33 o
   2  20   6        8.11       13.91      7.05 o
   3  20   6        0.70       17.95      7.80 o
  -3  21   6      194.63      201.70     19.78 o
  -2  21   6      152.28      154.74     11.77 o
  -1  21   6       10.66       22.16     11.13 o
   0  21   6        0.16       -1.42      7.19 o
   1  21   6      137.99      138.90      8.15 o
   2  21   6        3.12        7.87      7.03 o
   3  21   6      204.32      214.97      9.22 o
  -3  22   6       11.88       40.32     17.46 o
  -2  22   6        1.44        6.45     10.98 o
  -1  22   6      112.95      101.15     11.82 o
   0  22   6       13.19       10.80     11.63 o
   1  22   6        0.24       -1.44      8.86 o
   2  22   6       94.33       91.50      8.62 o
   3  22   6       18.84       27.84      9.23 o
  -2  23   6      625.14      643.60     16.07 o
  -1  23   6      485.68      474.44     14.71 o
   0  23   6      103.06      109.78     12.40 o
   1  23   6      118.39      123.43      9.71 o
   2  23   6      305.19      321.65     10.50 o
  -2  24   6        5.54        9.13     11.76 o
  -1  24   6        4.88        8.58     11.60 o
   0  24   6       32.15       31.31     12.88 o
   1  24   6       34.91       42.64      9.16 o
   2  24   6       55.32       44.30     10.46 o
  -2  25   6       53.14       59.21     12.08 o
  -1  25   6      108.48      111.05     12.53 o
   0  25   6       71.44       57.83     12.23 o
   1  25   6      841.98      791.44     18.47 o
   2  25   6       46.47       49.22     10.84 o
  -2  26   6       46.51       45.43     12.73 o
  -1  26   6       16.81       14.73     12.07 o
   0  26   6        2.32        2.26     12.16 o
   1  26   6        8.43       28.28     13.02 o
   2  26   6       57.32       62.55     10.92 o
  -2  27   6        6.41       10.92     12.35 o
  -1  27   6        3.62       16.16     11.87 o
   0  27   6      196.60      207.17     14.17 o
   1  27   6      273.13      251.72     18.30 o
   2  27   6      187.87      165.39     11.56 o
  -2  28   6        7.06       17.49     13.00 o
  -1  28   6        8.78       10.28     12.44 o
   0  28   6      233.84      227.48     18.99 o
   1  28   6       63.32       49.61     13.18 o
   2  28   6       43.81       43.78     11.05 o
  -1  29   6       14.96       31.24     13.05 o
   0  29   6       27.80       22.47     12.81 o
   1  29   6      207.63      187.59     14.40 o
  -1  30   6       66.80       69.59     13.53 o
   0  30   6       48.75       66.02     13.83 o
   1  30   6      128.77      130.31     14.44 o
  -1  31   6       25.71       35.48     13.66 o
   0  31   6        0.01        8.95     13.38 o
   1  31   6      189.33      218.83     15.30 o
   0  32   6      137.23      130.58     14.72 o
  -3   0   7      930.86      944.21     22.75 o
  -1   0   7      835.40      756.32     17.56 o
   1   0   7      322.11      372.70      9.01 o
   3   0   7       67.08       72.91      9.14 o
  -4   1   7       64.25       60.94     16.89 o
  -3   1   7      181.72      210.71     11.60 o
  -2   1   7     1600.34     1631.70     15.86 o
  -1   1   7        0.54        9.55      2.75 o
   0   1   7        1.45        3.66      4.05 o
   1   1   7      439.06      483.48      6.58 o
   2   1   7       41.51       57.61      4.95 o
   3   1   7      138.51      151.38      6.82 o
   4   1   7      475.67      444.16      9.83 o
  -4   2   7      199.01      200.35     18.15 o
  -3   2   7      152.66      162.56     10.53 o
  -2   2   7      106.86       95.99      8.09 o
  -1   2   7        0.43       -1.43      8.39 o
   0   2   7       63.07       91.89      4.36 o
   1   2   7       21.81       29.52      4.24 o
   2   2   7       16.97       34.21      4.54 o
   3   2   7       14.44       25.41      5.46 o
   4   2   7      173.85      166.52      8.28 o
  -4   3   7       38.14       43.37     14.83 o
  -3   3   7      163.27      156.65     10.57 o
  -2   3   7      323.28      307.35      9.53 o
  -1   3   7      417.58      335.42     14.52 o
   0   3   7     1887.28     2030.08     10.14 o
   1   3   7        4.96       13.38      4.08 o
   2   3   7      763.89      761.89      7.73 o
   3   3   7       27.03       33.03      5.37 o
   4   3   7        7.56       22.28      8.38 o
  -4   4   7       87.88       97.83     15.76 o
  -3   4   7      303.23      323.24     11.98 o
  -2   4   7      247.44      266.58      9.19 o
  -1   4   7      772.28      811.57     18.02 o
   0   4   7      584.90      656.92      7.27 o
   1   4   7       21.22       43.35      4.42 o
   2   4   7       23.55       30.40      5.14 o
   3   4   7        8.03       18.05      5.50 o
   4   4   7      156.56      145.27     10.36 o
  -4   5   7       76.07       78.87     16.00 o
  -3   5   7     1136.22     1135.16     17.14 o
  -2   5   7      392.38      363.70      9.68 o
  -1   5   7      140.08      111.01     13.12 o
   0   5   7     4494.69     4594.54     36.62 o
   1   5   7      609.77      628.77      6.54 o
   2   5   7      186.97      188.01      6.63 o
   3   5   7       58.20       65.74      5.86 o
   4   5   7        7.76       16.83      8.86 o
  -3   6   7       91.74      111.19     12.27 o
  -2   6   7        3.21        9.90      6.95 o
  -1   6   7       65.38       72.97      5.30 o
   0   6   7      398.61      433.02      9.16 o
   1   6   7     1303.36     1201.92      8.05 o
   2   6   7       71.85       79.04      5.05 o
   3   6   7       45.49       35.95      6.38 o
  -3   7   7      385.13      386.50     18.77 o
  -2   7   7     2112.25     2072.97     16.74 o
  -1   7   7      228.49      287.34     16.94 o
   0   7   7      373.72      415.97      9.52 o
   1   7   7     3664.58     3622.77     16.37 o
   2   7   7       42.88       73.88      5.95 o
   3   7   7       37.91       49.73      6.10 o
  -3   8   7      213.67      221.74     17.46 o
  -2   8   7       15.17       22.32      6.83 o
  -1   8   7      541.56      517.23     17.57 o
   0   8   7      686.83      724.90     10.03 o
   1   8   7      524.18      568.30      8.40 o
   2   8   7       96.83      112.54      6.42 o
   3   8   7       87.52       87.14      7.28 o
  -3   9   7      189.52      198.11     17.44 o
  -2   9   7        0.65        4.47      6.49 o
  -1   9   7        1.83        6.06      2.72 o
   0   9   7      148.73      121.88      8.36 o
   1   9   7      200.55      207.31      8.20 o
   2   9   7        5.51        7.85      7.96 o
   3   9   7       58.68       52.50      7.36 o
  -3  10   7      308.85      291.73     17.69 o
  -2  10   7       28.24       38.17     12.59 o
  -1  10   7      531.63      549.21      9.69 o
   0  10   7       49.67       68.97      8.83 o
   1  10   7     1428.94     1410.49     26.39 o
   2  10   7      258.25      242.20      9.12 o
   3  10   7        2.31       12.97      6.57 o
  -3  11   7      144.40      151.52     15.96 o
  -2  11   7       53.51       58.03      8.87 o
  -1  11   7     2144.38     2126.07     35.80 o
   0  11   7      775.60      792.72     10.32 o
   1  11   7       63.79       97.15      8.78 o
   2  11   7       77.23       69.28      8.40 o
   3  11   7        1.26        5.66      6.64 o
  -3  12   7        8.83       16.55     15.58 o
  -2  12   7       10.48       13.95      8.99 o
  -1  12   7      870.75      813.11     12.01 o
   0  12   7      162.88      188.70      7.68 o
   1  12   7      134.50      130.05      7.34 o
   2  12   7      334.16      303.81     10.19 o
   3  12   7       11.96       22.67      6.73 o
  -3  13   7       53.52       59.57     13.69 o
  -2  13   7      340.93      341.51     11.31 o
  -1  13   7       41.33       37.55      7.51 o
   0  13   7     2080.73     1972.89     17.59 o
   1  13   7      172.27      175.79      7.56 o
   2  13   7       16.75       34.52      7.04 o
   3  13   7      160.62      149.26      7.43 o
  -3  14   7      186.36      171.35     18.13 o
  -2  14   7      276.99      256.44     11.01 o
  -1  14   7      610.75      635.51     12.28 o
   0  14   7      144.89      155.40      7.53 o
   1  14   7       10.44       20.96      6.95 o
   2  14   7        3.00       19.35      6.99 o
   3  14   7       48.86       61.68      7.12 o
  -3  15   7      333.39      326.91     19.17 o
  -2  15   7       97.98      118.54     10.27 o
  -1  15   7      295.85      299.25     12.12 o
   0  15   7     4004.83     3768.75     19.54 o
   1  15   7      150.82      156.00      8.10 o
   2  15   7       11.54       16.87      6.38 o
   3  15   7      132.70      132.68      7.22 o
  -3  16   7      651.18      623.04     23.25 o
  -2  16   7       83.31       84.94     10.37 o
  -1  16   7      580.21      594.34     14.36 o
   0  16   7      398.30      415.70      8.35 o
   1  16   7     1016.43      990.55     12.03 o
   2  16   7       45.45       65.93      6.68 o
   3  16   7       46.74       55.14      7.36 o
  -3  17   7        4.07       25.45     17.04 o
  -2  17   7      251.93      246.12     11.65 o
  -1  17   7       64.08       69.80     11.20 o
   0  17   7     1715.23     1644.18     16.53 o
   1  17   7      250.40      240.08      7.86 o
   2  17   7       96.44      108.15      7.07 o
   3  17   7        9.38       17.37      7.18 o
  -3  18   7       63.52       58.66     16.76 o
  -2  18   7       59.86       70.82     10.76 o
  -1  18   7     1801.34     1652.77     20.18 o
   0  18   7      118.00      120.23      7.03 o
   1  18   7      237.16      265.15     11.34 o
   2  18   7       88.21       90.06      7.51 o
   3  18   7      148.01      145.85      8.01 o
  -3  19   7        0.40       17.63     14.35 o
  -2  19   7      421.01      342.14     13.06 o
  -1  19   7      185.41      175.87     12.40 o
   0  19   7      306.89      314.08      8.09 o
   1  19   7      241.97      248.24      9.12 o
   2  19   7        8.67       13.30      7.02 o
   3  19   7       14.24       23.05      8.09 o
  -3  20   7      257.89      246.76     18.20 o
  -2  20   7        5.58       18.29     10.80 o
  -1  20   7      566.67      557.44     15.00 o
   0  20   7     1709.45     1664.17     18.63 o
   1  20   7      154.77      154.76      8.66 o
   2  20   7        5.94       12.66      7.12 o
   3  20   7      202.04      220.28      9.09 o
  -3  21   7       35.27       43.76     16.24 o
  -2  21   7      335.03      344.72     20.38 o
  -1  21   7        4.78       16.94     11.10 o
   0  21   7     2312.96     2328.94     44.21 o
   1  21   7      669.58      650.64     11.05 o
   2  21   7      185.24      199.78      8.47 o
   3  21   7        0.35       13.10      8.28 o
  -2  22   7       72.67       86.16     12.07 o
  -1  22   7      110.51       89.96     11.68 o
   0  22   7        5.39       18.52     12.25 o
   1  22   7      106.70      111.69      8.43 o
   2  22   7       85.07      105.55      8.77 o
  -2  23   7       61.36       38.57     11.93 o
  -1  23   7      763.61      736.43     17.00 o
   0  23   7      368.18      372.56     14.73 o
   1  23   7        1.13       21.74      7.98 o
   2  23   7      286.26      307.15     10.80 o
  -2  24   7      222.51      244.94     14.12 o
  -1  24   7      112.62      125.39     12.84 o
   0  24   7        9.95       16.00     12.05 o
   1  24   7       64.11       76.26      9.48 o
   2  24   7      904.07      853.52     16.12 o
  -2  25   7      216.98      233.15     14.46 o
  -1  25   7      961.08      926.33     24.36 o
   0  25   7      287.82      283.15     14.10 o
   1  25   7       24.58       57.43      9.65 o
   2  25   7       91.49      101.87     11.36 o
  -2  26   7      426.28      439.94     16.35 o
  -1  26   7       57.54       72.43     12.96 o
   0  26   7      169.00      152.91     14.26 o
   1  26   7      446.44      422.13     16.14 o
   2  26   7      164.31      168.52     11.62 o
  -2  27   7      135.51      184.23     14.42 o
  -1  27   7      274.29      283.54     14.88 o
   0  27   7       79.71       77.91     12.92 o
   1  27   7      482.35      484.69     16.96 o
   2  27   7       47.37       51.48     11.05 o
  -1  28   7       58.03       72.42     13.49 o
   0  28   7       69.27       80.76     18.17 o
   1  28   7       58.51       74.46     14.26 o
  -1  29   7      997.23     1064.14     40.68 o
   0  29   7      243.33      269.61     15.41 o
   1  29   7      106.75      140.64     14.28 o
  -1  30   7       69.40       79.98     13.92 o
   0  30   7       50.33       48.97     14.26 o
   1  30   7        1.04       15.35     13.66 o
   0  31   7        7.76       11.57     13.87 o
   0   0   8     2005.07     2219.44     18.15 o
   2   0   8     1304.12     1284.17     18.88 o
  -3   1   8      459.72      454.10     16.96 o
  -2   1   8      204.68      186.21     13.35 o
  -1   1   8     3407.69     3341.95     17.20 o
   0   1   8       27.25       34.52      4.61 o
   1   1   8       76.09      106.59      5.65 o
   2   1   8       54.65       66.80      5.26 o
   3   1   8      254.29      230.16      6.78 o
  -3   2   8       89.05      109.23     10.05 o
  -2   2   8      205.20      208.57      9.70 o
  -1   2   8        4.67       12.42      9.52 o
   0   2   8     2568.38     2489.31     16.53 o
   1   2   8      158.40      191.61      6.14 o
   2   2   8     1381.36     1281.57     12.05 o
   3   2   8        5.08       13.66      5.92 o
  -3   3   8      530.73      539.94     22.67 o
  -2   3   8     1804.92     1759.47     24.05 o
  -1   3   8     1409.26     1376.18     23.16 o
   0   3   8      342.35      338.52      5.50 o
   1   3   8      231.24      263.70      5.40 o
   2   3   8       31.14       72.15      5.54 o
   3   3   8       57.60       66.05      6.10 o
  -3   4   8      210.43      223.99     11.36 o
  -2   4   8     1936.89     1801.96     37.42 o
  -1   4   8      346.60      354.03     16.18 o
   0   4   8      110.54       83.62      5.67 o
   1   4   8        5.99       11.55      4.52 o
   2   4   8      148.68      138.09      5.69 o
   3   4   8       21.98       36.05      5.91 o
  -3   5   8       41.86       39.00      9.54 o
  -2   5   8      238.04      246.33     10.88 o
  -1   5   8     2964.51     3027.78     31.61 o
   0   5   8        0.11        4.57      5.25 o
   1   5   8       34.99       75.57      4.74 o
   2   5   8       58.61       52.12      5.32 o
   3   5   8      109.17      121.20      6.24 o
  -3   6   8       13.08       17.69      9.14 o
  -2   6   8      846.49      852.29     12.80 o
  -1   6   8      920.55      947.47     21.11 o
   0   6   8     1729.83     1645.89     14.23 o
   1   6   8      598.53      597.51      6.77 o
   2   6   8      368.76      347.49      6.49 o
   3   6   8       97.18      110.09      6.99 o
  -3   7   8        5.64       12.72     14.92 o
  -2   7   8      149.07      159.00     12.91 o
  -1   7   8     2402.54     2159.43     94.65 o
   0   7   8       29.25       23.41      8.56 o
   1   7   8      241.98      271.71     10.43 o
   2   7   8        1.70        9.74      6.00 o
   3   7   8      128.72      119.74      6.87 o
  -3   8   8       37.51       55.42     15.42 o
  -2   8   8       37.84       40.77      7.45 o
  -1   8   8      299.69      279.92      6.14 o
   0   8   8      293.40      276.29     11.30 o
   1   8   8      888.38      860.79      9.65 o
   2   8   8        1.61        5.07      5.81 o
   3   8   8        6.86       15.31      6.92 o
  -3   9   8       49.70       37.39     13.82 o
  -2   9   8      361.67      333.25      9.34 o
  -1   9   8        2.95        3.05      7.06 o
   0   9   8       46.35       43.50     11.65 o
   1   9   8        0.23        7.60      4.49 o
   2   9   8      144.41      127.89      6.70 o
   3   9   8       92.05       86.70      7.95 o
  -3  10   8       58.54       75.78     14.93 o
  -2  10   8       13.48       20.55      7.02 o
  -1  10   8      375.48      367.30      7.84 o
   0  10   8      107.54      114.30     10.11 o
   1  10   8     1031.22     1004.10     14.62 o
   2  10   8      119.17      127.07      9.31 o
   3  10   8      160.08      150.06      8.44 o
  -3  11   8        4.31        8.40     15.50 o
  -2  11   8     1411.41     1335.96     24.09 o
  -1  11   8     1221.87     1109.42     22.59 o
   0  11   8     1856.93     1853.02     18.33 o
   1  11   8       27.17       45.01      8.45 o
   2  11   8        3.23       37.40      8.82 o
   3  11   8       62.53       74.62      7.16 o
  -3  12   8       30.67       25.91     13.43 o
  -2  12   8      658.24      679.57     13.93 o
  -1  12   8      147.77      133.59      8.43 o
   0  12   8        0.23        0.53      7.26 o
   1  12   8      706.95      653.17     12.13 o
   2  12   8      328.15      290.51      9.62 o
   3  12   8       91.32      102.60      7.55 o
  -3  13   8       14.46       32.99     16.36 o
  -2  13   8        1.89       15.49      9.64 o
  -1  13   8        1.06        0.14      7.58 o
   0  13   8       28.38       31.21      7.59 o
   1  13   8       30.28       46.57      7.53 o
   2  13   8      282.73      277.33      8.80 o
   3  13   8       84.58       88.72      7.39 o
  -3  14   8       70.98       59.41     14.31 o
  -2  14   8      302.28      296.68     11.85 o
  -1  14   8      211.48      224.76      9.74 o
   0  14   8       53.82       43.54      7.59 o
   1  14   8      563.41      519.72     10.05 o
   2  14   8       12.51       31.05      7.49 o
   3  14   8        4.58       11.93      6.87 o
  -3  15   8      331.59      336.41     20.78 o
  -2  15   8      656.49      659.40     14.47 o
  -1  15   8      196.66      166.78      9.37 o
   0  15   8        0.13       -2.09      7.37 o
   1  15   8       69.13       76.48      8.12 o
   2  15   8      286.06      287.06      8.96 o
   3  15   8      136.54      132.04      7.86 o
  -3  16   8       91.34       97.17     17.72 o
  -2  16   8        2.71        9.98     10.31 o
  -1  16   8      390.04      375.66      9.69 o
   0  16   8      210.39      199.71      8.77 o
   1  16   8     1269.86     1210.72     22.69 o
   2  16   8       78.97       68.30      6.95 o
   3  16   8       28.92       37.07      7.24 o
  -3  17   8      387.26      385.95     20.21 o
  -2  17   8      170.08      161.26     11.71 o
  -1  17   8        0.80        4.03     10.73 o
   0  17   8      351.84      334.23      9.44 o
   1  17   8      609.61      616.22     14.94 o
   2  17   8       10.89       21.32      6.91 o
   3  17   8       23.82       41.90      7.29 o
  -3  18   8       10.86       10.71     15.26 o
  -2  18   8      101.24      129.30     11.89 o
  -1  18   8      248.07      220.85     12.29 o
   0  18   8      101.90      101.26      7.42 o
   1  18   8       46.72       38.67      7.01 o
   2  18   8       13.46       18.39      6.93 o
   3  18   8       57.86       69.29      7.81 o
  -3  19   8      192.29      212.58     20.13 o
  -2  19   8        1.70        2.96     10.92 o
  -1  19   8        0.03        8.71     11.08 o
   0  19   8     1417.68     1388.61     12.94 o
   1  19   8       22.13       20.70      7.85 o
   2  19   8       35.43       22.66      7.46 o
   3  19   8        0.24        8.92      7.82 o
  -2  20   8      454.52      435.64     23.25 o
  -1  20   8        8.45        0.71     11.18 o
   0  20   8      253.42      235.11      8.30 o
   1  20   8      117.33      111.29      8.45 o
   2  20   8        6.59       11.30      7.50 o
  -2  21   8       76.56       67.84     12.17 o
  -1  21   8       10.09       12.92     11.56 o
   0  21   8       95.84      100.38      9.45 o
   1  21   8        0.13        5.40      7.92 o
   2  21   8       91.12       91.92      8.13 o
  -2  22   8      236.89      227.28     13.68 o
  -1  22   8      113.01      124.55     12.80 o
   0  22   8       22.59       19.20     11.79 o
   1  22   8       38.67       42.40      8.20 o
   2  22   8        0.27        4.41      7.79 o
  -2  23   8        3.34        7.10     12.03 o
  -1  23   8      154.83      158.90     12.89 o
   0  23   8      264.32      253.59     16.08 o
   1  23   8        1.45        9.82      7.98 o
   2  23   8       93.47       92.78      9.78 o
  -2  24   8      228.82      246.89     14.49 o
  -1  24   8      169.49      163.76     13.67 o
   0  24   8        8.09       10.75     12.27 o
   1  24   8       45.40       51.70      8.20 o
   2  24   8      286.01      276.08     10.67 o
  -2  25   8       38.18       46.66     12.91 o
  -1  25   8       39.62       38.47     12.58 o
   0  25   8       11.63        7.65     12.91 o
   1  25   8       17.25       24.76     12.56 o
   2  25   8       25.95       26.95      9.20 o
  -1  26   8        1.27        6.46     12.38 o
   0  26   8        0.49        5.90     12.36 o
   1  26   8       77.97       87.82     13.47 o
  -1  27   8      256.52      248.05     15.14 o
   0  27   8       10.63        9.53     13.51 o
   1  27   8       82.11       81.13     13.90 o
  -1  28   8        0.17        5.72     13.07 o
   0  28   8        1.93        3.77     12.79 o
   1  28   8       61.37       73.25     14.07 o
  -1  29   8       85.30      112.83     14.70 o
   0  29   8       15.10       14.14     13.52 o
   1  29   8        0.10       10.15     13.84 o
   0  30   8       48.81       55.91     14.46 o
  -3   0   9      330.17      326.37     17.37 o
  -1   0   9      643.95      699.16      8.23 o
   1   0   9       10.31       28.56      7.94 o
   3   0   9       13.04       27.54      9.78 o
  -3   1   9       73.49       63.53     10.15 o
  -2   1   9      442.81      443.78     18.49 o
  -1   1   9       77.26       81.63      3.86 o
   0   1   9        3.88        2.93      4.71 o
   1   1   9      241.56      219.93      6.79 o
   2   1   9        0.40       13.98      5.13 o
   3   1   9       91.45       99.45      6.62 o
  -3   2   9      387.87      414.99     13.38 o
  -2   2   9      115.22      129.05     15.62 o
  -1   2   9       67.75       74.10     10.47 o
   0   2   9        1.64        3.93      4.67 o
   1   2   9      712.87      679.16     12.18 o
   2   2   9      159.40      176.83      5.94 o
   3   2   9      251.98      250.39      7.20 o
  -3   3   9       57.03       66.42      9.88 o
  -2   3   9        4.92       11.59      8.56 o
  -1   3   9      101.60       86.00     15.58 o
   0   3   9       36.18       36.11      4.77 o
   1   3   9       41.06       48.83      4.96 o
   2   3   9      148.94      145.14      6.06 o
   3   3   9        8.51       22.58      6.04 o
  -3   4   9      213.97      231.10     11.44 o
  -2   4   9      780.52      778.40     13.32 o
  -1   4   9      597.78      603.89     19.44 o
   0   4   9      924.59      883.58      8.11 o
   1   4   9      205.64      217.60      5.68 o
   2   4   9      324.51      294.26      6.97 o
   3   4   9      211.98      208.31      7.92 o
  -3   5   9      103.58      130.87     10.25 o
  -2   5   9       47.14       39.89      8.20 o
  -1   5   9      420.15      418.53     18.20 o
   0   5   9        2.86        2.20      5.61 o
   1   5   9       29.21       44.32      4.98 o
   2   5   9        8.34       12.68      5.16 o
   3   5   9       39.31       49.53      6.18 o
  -3   6   9      149.42      167.30     15.59 o
  -2   6   9      884.57      858.22     13.40 o
  -1   6   9     1357.08     1344.59     25.15 o
   0   6   9       27.92       20.49      8.40 o
   1   6   9      354.84      389.72      8.51 o
   2   6   9       43.83       60.15      5.57 o
   3   6   9       40.01       33.87      6.56 o
  -3   7   9      359.20      336.13     18.08 o
  -2   7   9        1.36        5.03      7.39 o
  -1   7   9      103.89       79.02     14.83 o
   0   7   9      127.52      134.13      8.54 o
   1   7   9       79.20       74.05      5.38 o
   2   7   9      121.03      116.17      7.06 o
   3   7   9       51.40       71.86      6.87 o
  -3   8   9      312.78      295.24     18.59 o
  -2   8   9     1234.07     1178.93     14.60 o
  -1   8   9       16.66       18.91     14.02 o
   0   8   9        5.03        7.70      4.16 o
   1   8   9       79.92       82.47      5.64 o
   2   8   9      498.86      478.70      8.84 o
   3   8   9       15.04       24.63      7.79 o
  -3   9   9        1.53       30.05     15.97 o
  -2   9   9      738.59      722.87     20.93 o
  -1   9   9      430.95      427.54     18.95 o
   0   9   9      746.32      748.89     13.67 o
   1   9   9        5.70       20.45      5.66 o
   2   9   9      869.32      868.88     11.01 o
   3   9   9       21.68       21.72      8.05 o
  -3  10   9      842.21      825.82     24.74 o
  -2  10   9       15.90       12.86     14.38 o
  -1  10   9        0.56        6.16      7.90 o
   0  10   9      587.22      627.95     15.29 o
   1  10   9      140.69      126.71      7.04 o
   2  10   9       59.64       74.52      8.97 o
   3  10   9       35.33       57.14      7.95 o
  -3  11   9      137.27      142.92     16.77 o
  -2  11   9      303.87      307.38     17.28 o
  -1  11   9       15.50       12.37      7.73 o
   0  11   9       26.12       51.14     19.19 o
   1  11   9        7.30       14.17      9.56 o
   2  11   9      588.51      601.33     11.60 o
   3  11   9      189.00      180.53      8.98 o
  -3  12   9        8.39       16.51     15.62 o
  -2  12   9       75.79       85.82     15.07 o
  -1  12   9      740.03      721.95     13.09 o
   0  12   9      253.96      301.82     11.91 o
   1  12   9      468.63      471.32     15.30 o
   2  12   9       96.47      117.48      9.13 o
   3  12   9       58.51       66.65      7.75 o
  -3  13   9      127.00      136.44     17.39 o
  -2  13   9      142.82      153.00     11.34 o
  -1  13   9      486.72      476.66     11.78 o
   0  13   9       43.14       31.26      7.95 o
   1  13   9      364.09      380.77     12.43 o
   2  13   9       21.86       35.16      9.04 o
   3  13   9       82.70       80.92      7.92 o
  -3  14   9      193.30      222.79     18.45 o
  -2  14   9      412.24      403.90     13.31 o
  -1  14   9      379.46      391.84     11.41 o
   0  14   9       96.03       76.21      8.57 o
   1  14   9     1451.98     1328.97     13.93 o
   2  14   9       74.28       94.53      7.92 o
   3  14   9       56.80       63.41      7.54 o
  -3  15   9       18.98       30.83     17.31 o
  -2  15   9      816.27      788.36     16.17 o
  -1  15   9      165.76      179.77      9.87 o
   0  15   9      671.83      655.32     11.59 o
   1  15   9       19.97       42.20      8.20 o
   2  15   9       28.94       58.45      7.80 o
   3  15   9        2.12        8.67      7.37 o
  -3  16   9        5.74        5.18     14.90 o
  -2  16   9        5.29       14.16     11.00 o
  -1  16   9       18.52       66.57      9.34 o
   0  16   9      564.67      524.30     11.04 o
   1  16   9     1815.75     1708.35     15.44 o
   2  16   9      222.84      213.15      8.62 o
   3  16   9        6.76       11.52      7.58 o
  -2  17   9      488.65      507.03     14.88 o
  -1  17   9        0.96        1.05      7.49 o
   0  17   9        0.13       -0.29      8.02 o
   1  17   9        9.84       17.52      8.23 o
   2  17   9      520.85      519.41     12.41 o
  -2  18   9       12.54       10.27     11.46 o
  -1  18   9      285.48      257.46     13.60 o
   0  18   9      150.08      130.00      8.86 o
   1  18   9       11.38       16.34      9.48 o
   2  18   9       87.03       90.73      8.02 o
  -2  19   9      489.76      461.79     15.42 o
  -1  19   9      429.97      414.79     14.93 o
   0  19   9      730.62      698.90     11.23 o
   1  19   9      158.82      177.93      9.19 o
   2  19   9      171.85      176.84      8.00 o
  -2  20   9       65.03       71.08     12.45 o
  -1  20   9      996.95      967.44     18.70 o
   0  20   9      147.62      131.93     10.21 o
   1  20   9      550.38      558.61     11.42 o
   2  20   9      105.08      106.47      7.91 o
  -2  21   9      338.72      332.46     14.80 o
  -1  21   9      149.12      122.25     12.82 o
   0  21   9       10.07        3.82      9.31 o
   1  21   9      582.57      551.05     11.47 o
   2  21   9       72.67       87.64      8.00 o
  -2  22   9      197.63      212.69     13.99 o
  -1  22   9      157.95      165.07     13.44 o
   0  22   9      379.92      386.36     12.13 o
   1  22   9      797.74      752.60     12.50 o
   2  22   9        4.76       14.36      7.99 o
  -2  23   9      154.34      195.25     19.74 o
  -1  23   9      132.49      117.91     13.39 o
   0  23   9      382.83      353.39     19.49 o
   1  23   9       10.99       23.00      8.66 o
   2  23   9        3.88        9.87      8.26 o
  -2  24   9        0.09        6.75     13.02 o
  -1  24   9      380.87      391.66     15.91 o
   0  24   9      667.29      676.23     18.40 o
   1  24   9       47.00       70.20     10.51 o
   2  24   9        1.97       13.45      9.69 o
  -1  25   9      168.46      164.05     13.91 o
   0  25   9       52.36       61.93     13.28 o
   1  25   9       93.76       89.45     10.40 o
  -1  26   9       22.57       23.08     13.18 o
   0  26   9      315.11      313.39     15.84 o
   1  26   9      105.35      106.46     14.73 o
  -1  27   9       99.62       99.76     13.83 o
   0  27   9        1.19       13.44     13.64 o
   1  27   9      132.33      126.40     14.60 o
   0  28   9      376.72      399.66     17.17 o
   0   0  10     1748.28     1771.34     28.66 o
   2   0  10       82.47       90.39      7.78 o
  -3   1  10      266.98      271.83     12.38 o
  -1   1  10      333.22      305.90     13.15 o
   0   1  10        3.02        2.91      5.16 o
   1   1  10     1285.52     1163.22     10.38 o
   2   1  10       59.17       64.40      5.36 o
   3   1  10      277.13      263.01      8.38 o
  -3   2  10       55.31       44.02      9.99 o
  -2   2  10     1000.40     1034.63     24.19 o
  -1   2  10      977.88      931.54     16.92 o
   0   2  10     1185.08     1137.22     14.83 o
   1   2  10      101.20      112.28      6.70 o
   2   2  10       17.16       38.69      5.27 o
   3   2  10       15.56       29.61      6.55 o
  -3   3  10      213.42      226.21     11.75 o
  -2   3  10       52.46       51.06      8.86 o
  -1   3  10      668.47      636.57     21.74 o
   0   3  10      142.17      129.95      5.67 o
   1   3  10      935.30      915.86      9.92 o
   2   3  10        0.06        4.81      5.47 o
   3   3  10       26.07       43.26      6.67 o
  -3   4  10        0.02       10.10     14.90 o
  -2   4  10      880.54      849.32     21.52 o
  -1   4  10      136.52      120.50     16.79 o
   0   4  10      393.15      391.27      8.07 o
   1   4  10      129.44      147.34      5.98 o
   2   4  10      213.16      186.78      6.36 o
   3   4  10       10.23       18.78      6.34 o
  -3   5  10       30.44       37.79     15.41 o
  -2   5  10       16.66       18.97      8.36 o
  -1   5  10     1772.53     1658.81     28.75 o
   0   5  10      220.70      241.05      6.47 o
   1   5  10      238.70      250.69      6.77 o
   2   5  10        6.86       12.19      5.35 o
   3   5  10        0.32        9.68      6.24 o
  -3   6  10      404.63      414.40     20.10 o
  -2   6  10        0.38       -0.03      7.97 o
  -1   6  10     1251.64     1150.42     26.06 o
   0   6  10     1974.72     2009.56     27.20 o
   1   6  10        2.07       33.71      5.16 o
   2   6  10       24.58       24.74      5.65 o
   3   6  10        5.82       13.60      6.87 o
  -3   7  10      158.22      180.31     16.59 o
  -2   7  10       76.92       94.55     15.84 o
  -1   7  10       45.70       49.36     15.85 o
   0   7  10     2316.96     2360.80     19.35 o
   1   7  10      808.61      731.04      8.63 o
   2   7  10      282.25      284.09      8.03 o
   3   7  10       11.65       12.09      6.53 o
  -3   8  10      377.98      396.27     19.69 o
  -2   8  10      175.41      190.87     16.50 o
  -1   8  10     1046.44      998.43     24.41 o
   0   8  10      692.51      695.66     12.62 o
   1   8  10      128.10      164.56      9.08 o
   2   8  10       44.51       66.70      6.71 o
   3   8  10       11.98       25.15      6.56 o
  -3   9  10      203.85      201.85     18.49 o
  -2   9  10       20.13       33.46     15.40 o
  -1   9  10      427.55      390.04     19.83 o
   0   9  10      109.72      108.92     11.21 o
   1   9  10      626.13      588.42     10.95 o
   2   9  10      385.63      333.95     11.53 o
   3   9  10       16.01       24.31      7.98 o
  -3  10  10       30.68       23.84     15.02 o
  -2  10  10       77.83       84.36     16.57 o
  -1  10  10      124.80       97.23      9.35 o
   0  10  10      345.80      372.59     31.05 o
   1  10  10      157.38      176.41      9.40 o
   2  10  10       65.02       67.12      9.46 o
   3  10  10        0.18        9.29      7.62 o
  -3  11  10       21.74       31.71     15.33 o
  -2  11  10       37.27       36.21     16.07 o
  -1  11  10      154.32      159.78      9.61 o
   0  11  10      287.86      282.04     35.66 o
   1  11  10      121.52      130.68     11.84 o
   2  11  10      105.69      109.87      9.37 o
   3  11  10       44.44       45.38      8.55 o
  -3  12  10      112.65      129.51     17.57 o
  -2  12  10       18.69        5.55     16.06 o
  -1  12  10      462.76      435.05     11.87 o
   0  12  10       66.18       60.93     10.71 o
   1  12  10        0.02       13.78     10.07 o
   2  12  10       11.80       16.81      8.89 o
   3  12  10      131.23      138.02      8.02 o
  -3  13  10      124.00      140.66     17.90 o
  -2  13  10       18.45       21.07     16.11 o
  -1  13  10      579.84      549.57     12.68 o
   0  13  10      870.19      844.11     12.92 o
   1  13  10      123.68      121.68     10.22 o
   2  13  10       61.07       83.52      9.61 o
   3  13  10       44.21       65.48      8.16 o
  -2  14  10       24.11       25.29     11.14 o
  -1  14  10      376.85      402.99     11.97 o
   0  14  10      153.40      143.01      8.88 o
   1  14  10        1.76       13.60      8.51 o
   2  14  10      253.42      282.20      9.49 o
  -2  15  10        0.17       18.58     11.51 o
  -1  15  10       47.36       42.97      9.33 o
   0  15  10      428.61      459.85     11.01 o
   1  15  10      322.07      308.76     10.07 o
   2  15  10      991.62      961.97     18.61 o
  -2  16  10      488.83      442.91     15.10 o
  -1  16  10      498.15      460.39     12.69 o
   0  16  10       78.49       89.18      8.61 o
   1  16  10       98.99      104.25      8.38 o
   2  16  10      143.90      175.65     12.81 o
  -2  17  10       48.62       48.05     12.05 o
  -1  17  10      174.79      198.87     10.99 o
   0  17  10       12.10       24.40      8.05 o
   1  17  10      445.20      438.07     10.88 o
   2  17  10      103.99      106.51      8.78 o
  -2  18  10      176.61      198.38     13.55 o
  -1  18  10        0.80        4.43      7.95 o
   0  18  10       29.06       42.77      9.50 o
   1  18  10        1.12        8.71      9.44 o
   2  18  10      103.21      120.93      8.23 o
  -2  19  10        0.84        0.23     12.26 o
  -1  19  10       91.57       98.70     13.02 o
   0  19  10        6.10        4.94      9.60 o
   1  19  10        9.77       14.67      9.68 o
   2  19  10       32.78       50.13      7.92 o
  -2  20  10       89.25       90.27     13.20 o
  -1  20  10       50.45       58.60     12.74 o
   0  20  10       37.35       33.15      9.83 o
   1  20  10      218.36      203.85      9.65 o
   2  20  10       28.10       34.59      7.81 o
  -2  21  10       92.47       91.10     13.47 o
  -1  21  10      196.94      192.62     13.97 o
   0  21  10       19.35       27.72      9.78 o
   1  21  10      303.77      279.95     10.19 o
   2  21  10        8.14       16.95      7.57 o
  -1  22  10       40.18       26.24     12.40 o
   0  22  10      139.54      153.61     10.70 o
   1  22  10        2.67        1.69      8.30 o
  -1  23  10      176.65      187.62     14.23 o
   0  23  10        4.59       18.56      9.94 o
   1  23  10        0.35       13.82     10.05 o
  -1  24  10       58.71       54.41     13.22 o
   0  24  10        2.79       -0.43     13.73 o
   1  24  10      150.30      154.85     11.98 o
  -1  25  10      169.25      166.36     14.76 o
   0  25  10        0.71       -2.10     13.01 o
   1  25  10       18.34       24.96     10.79 o
   0  26  10       14.19       18.58     13.56 o
  -3   0  11      170.50      180.22     16.72 o
  -1   0  11      767.50      707.32     23.55 o
   1   0  11      248.13      260.44     10.52 o
   3   0  11       47.57       48.22     10.83 o
  -3   1  11        8.18        8.68     10.04 o
  -1   1  11      337.09      318.00     17.83 o
   0   1  11       47.85       50.68      5.44 o
   1   1  11        3.96       20.80      6.37 o
   2   1  11      171.83      168.71      6.15 o
   3   1  11        0.01        6.96      7.24 o
  -3   2  11      102.26      105.76     15.94 o
  -2   2  11       55.82       70.36     16.02 o
  -1   2  11      281.08      304.47     19.50 o
   0   2  11       64.31       70.20      5.60 o
   1   2  11        0.39       12.89      6.38 o
   2   2  11        0.60        6.58      5.66 o
   3   2  11       18.92       20.40      6.43 o
  -3   3  11      160.40      181.27     17.09 o
  -2   3  11      242.64      289.39     19.23 o
  -1   3  11      345.50      346.14     19.82 o
   0   3  11      339.59      352.61      6.88 o
   1   3  11      315.84      293.24      6.46 o
   2   3  11       30.70       32.12      5.79 o
   3   3  11       13.48       13.70      6.48 o
  -3   4  11        9.27       16.31     15.07 o
  -2   4  11        1.05        4.11     15.46 o
  -1   4  11       99.02       79.94     17.59 o
   0   4  11      168.86      196.20      6.69 o
   1   4  11       71.72       79.07      5.58 o
   2   4  11       74.80       62.47      5.88 o
   3   4  11       42.91       42.42      6.33 o
  -3   5  11       27.30       11.94     14.95 o
  -2   5  11      553.06      582.36     21.74 o
  -1   5  11      174.95      139.54     18.28 o
   0   5  11        7.30        4.22      7.77 o
   1   5  11       44.96       56.75      5.62 o
   2   5  11       10.76       20.13      5.72 o
   3   5  11        7.22       10.74      6.56 o
  -3   6  11        0.52        3.15     14.39 o
  -2   6  11      358.88      337.30     19.70 o
  -1   6  11      326.06      285.87     19.31 o
   0   6  11      154.22      164.88      9.67 o
   1   6  11      487.73      497.81     10.99 o
   2   6  11       13.57       22.51      7.02 o
   3   6  11       18.80       24.37      8.80 o
  -3   7  11       78.15       75.38     15.23 o
  -2   7  11       10.98        6.91     16.81 o
  -1   7  11      951.65      925.18     24.91 o
   0   7  11      115.44      125.13      8.57 o
   1   7  11      150.30      186.48      9.54 o
   2   7  11        0.01       -1.17      9.14 o
   3   7  11       20.66       31.09      8.52 o
  -3   8  11       66.76       66.00     16.28 o
  -2   8  11      266.01      245.53     19.44 o
  -1   8  11        3.49        1.44     16.17 o
   0   8  11      520.63      526.86     18.60 o
   1   8  11        1.50        8.34      8.57 o
   2   8  11       72.42       89.19      9.35 o
   3   8  11       48.92       60.95      8.23 o
  -2   9  11      241.24      228.39     19.31 o
  -1   9  11      695.16      660.15     23.07 o
   0   9  11        0.12       -0.14     11.61 o
   1   9  11      120.47      150.81      9.35 o
   2   9  11        0.33       14.81      9.45 o
  -2  10  11       26.67       22.17     16.99 o
  -1  10  11      422.37      433.27     21.39 o
   0  10  11       38.56       46.50     13.49 o
   1  10  11      149.91      168.59      9.42 o
   2  10  11       26.05       37.01      9.07 o
  -2  11  11      563.76      546.27     22.51 o
  -1  11  11        6.61        8.08      8.97 o
   0  11  11      180.66      182.25     12.56 o
   1  11  11       48.37       67.42      9.29 o
   2  11  11       82.68      104.23      9.93 o
  -2  12  11       71.13       78.72     17.23 o
  -1  12  11      403.20      390.33     12.26 o
   0  12  11       48.88       52.58     11.49 o
   1  12  11      352.18      346.18     10.37 o
   2  12  11      157.71      181.58     10.38 o
  -2  13  11        7.95       -1.57     16.51 o
  -1  13  11       77.11       71.79      9.58 o
   0  13  11      958.53      940.11     17.09 o
   1  13  11       71.45       89.94      9.56 o
   2  13  11      147.45      160.47     10.36 o
  -2  14  11       13.91       19.16     17.21 o
  -1  14  11      182.52      196.56     10.67 o
   0  14  11       36.11       53.64      8.81 o
   1  14  11      151.70      131.51     11.00 o
   2  14  11      226.96      234.71      9.79 o
  -2  15  11        0.16        3.82     12.12 o
  -1  15  11      116.37      120.90     10.72 o
   0  15  11       14.94       21.90      8.65 o
   1  15  11       10.38       12.24      8.46 o
   2  15  11      236.59      246.75      9.87 o
  -2  16  11      358.29      368.55     15.39 o
  -1  16  11      447.15      456.45     13.23 o
   0  16  11       13.91       28.29      8.76 o
   1  16  11        0.23        7.89      8.18 o
   2  16  11      113.81      128.37      9.17 o
  -2  17  11       49.97       55.43     12.80 o
  -1  17  11       73.96       74.44     17.97 o
   0  17  11      925.32      975.43     14.26 o
   1  17  11        9.09        4.59      8.70 o
   2  17  11       34.50       43.85      9.92 o
  -2  18  11       21.73       18.68     12.81 o
  -1  18  11     1003.78      966.30     19.54 o
   0  18  11      124.16       92.03     12.29 o
   1  18  11       17.80       31.39     10.13 o
   2  18  11      112.04      112.12      9.27 o
  -2  19  11       98.33       93.63     13.90 o
  -1  19  11        2.92        9.76     12.40 o
   0  19  11      413.93      444.45     15.62 o
   1  19  11       10.95        6.22     10.04 o
   2  19  11       25.82       28.19      8.07 o
  -1  20  11      146.65      124.33     13.76 o
   0  20  11        5.72        7.59     10.02 o
   1  20  11        8.72       11.63      8.67 o
  -1  21  11      129.68      120.78     13.98 o
   0  21  11      432.33      420.92     13.19 o
   1  21  11      436.66      440.26     11.57 o
  -1  22  11      260.44      300.67     15.76 o
   0  22  11       28.38       30.07     10.58 o
   1  22  11      423.81      416.20     13.50 o
  -1  23  11      115.29      108.41     13.94 o
   0  23  11      513.45      499.30     14.01 o
   1  23  11      194.52      217.15     12.43 o
   0  24  11       19.57       17.90     10.61 o
   0   0  12     2374.43     2368.76     26.06 o
   2   0  12       62.31       97.09      8.79 o
  -1   1  12      253.05      252.80     14.06 o
   0   1  12       39.85       45.48      8.77 o
   1   1  12      225.50      224.29      7.37 o
   2   1  12        6.49       12.81      5.80 o
  -2   2  12      323.50      309.08     20.37 o
  -1   2  12     1091.36      997.31     26.76 o
   0   2  12       65.18       57.07      8.72 o
   1   2  12        3.18       33.93      5.34 o
   2   2  12      448.63      445.20      8.16 o
  -2   3  12       58.38       58.06     17.42 o
  -1   3  12     1098.64     1097.49     27.81 o
   0   3  12        9.57       -0.55      7.97 o
   1   3  12       49.21       66.81      7.40 o
   2   3  12       19.73       24.67      7.16 o
  -2   4  12       83.54       79.16     17.74 o
  -1   4  12      343.17      340.99     21.12 o
   0   4  12      675.30      703.09     12.75 o
   1   4  12      125.40      128.97      8.03 o
   2   4  12      153.43      144.89      7.74 o
  -2   5  12      237.66      223.38     19.57 o
  -1   5  12      240.52      247.65     19.97 o
   0   5  12      713.63      728.47     12.91 o
   1   5  12        0.14       13.42      7.46 o
   2   5  12       29.50       42.62      7.07 o
  -2   6  12       27.90       35.81     17.11 o
  -1   6  12       23.04       15.32     16.93 o
   0   6  12      279.68      286.14      9.67 o
   1   6  12      424.74      440.57     11.43 o
   2   6  12       41.62       50.54      7.46 o
  -2   7  12      394.09      404.18     21.63 o
  -1   7  12      408.90      386.75     21.35 o
   0   7  12     2296.66     2320.00     30.32 o
   1   7  12      556.34      540.74     11.54 o
   2   7  12        5.32       27.07     10.01 o
  -2   8  12      673.08      706.27     24.70 o
  -1   8  12        3.87       10.62     16.70 o
   0   8  12       60.84       84.48      9.76 o
   1   8  12      585.09      559.00     11.90 o
   2   8  12      250.07      252.81     10.95 o
  -2   9  12      212.63      246.66     20.15 o
  -1   9  12      473.23      522.28     22.97 o
   0   9  12       38.58       58.58      9.85 o
   1   9  12      561.07      591.65     12.37 o
   2   9  12       41.12       58.36      9.54 o
  -2  10  12       84.23       89.79     18.49 o
  -1  10  12        2.88       21.56     17.75 o
   0  10  12      210.55      209.48     13.09 o
   1  10  12      198.21      207.43     10.38 o
   2  10  12      190.85      191.30     11.14 o
  -2  11  12      196.21      180.08     20.15 o
  -1  11  12      151.07      145.97     10.73 o
   0  11  12        0.96        4.71     12.31 o
   1  11  12       68.50       83.51      9.88 o
   2  11  12      103.19      101.94     10.12 o
  -2  12  12      313.15      306.81     20.99 o
  -1  12  12       11.74        9.08     17.49 o
   0  12  12       29.52       22.56     11.41 o
   1  12  12      590.46      557.54     13.92 o
   2  12  12        5.52       29.50      9.87 o
  -2  13  12      100.57      124.04     19.17 o
  -1  13  12      184.54      165.70     19.24 o
   0  13  12      529.86      528.42     21.83 o
   1  13  12       81.51       99.67     14.37 o
   2  13  12        1.06       13.39      9.85 o
  -2  14  12      150.92      170.25     20.18 o
  -1  14  12       46.88       40.59     18.35 o
   0  14  12        0.19        3.13      9.05 o
   1  14  12      170.97      161.90      9.95 o
   2  14  12       27.80       38.74      9.92 o
  -2  15  12      175.19      225.42     20.81 o
  -1  15  12        4.21        8.96     17.67 o
   0  15  12      164.20      163.56     10.27 o
   1  15  12       30.81       42.47      8.59 o
   2  15  12       72.02       76.38      9.22 o
  -1  16  12      103.87      101.32     19.01 o
   0  16  12        1.49        5.32      8.99 o
   1  16  12       25.35       34.18      8.22 o
  -1  17  12      123.23      101.86     19.80 o
   0  17  12       21.40       22.19     12.05 o
   1  17  12       26.22       30.45     10.44 o
  -1  18  12       24.74       12.71     18.90 o
   0  18  12       15.24       14.01     12.00 o
   1  18  12       13.42        0.15     10.39 o
  -1  19  12        0.01        2.02     13.06 o
   0  19  12        5.62        1.20     12.16 o
   1  19  12       48.15       38.96     11.01 o
  -1  20  12       22.60       18.07     13.26 o
   0  20  12       14.21       11.41     12.63 o
   1  20  12       13.50        6.71     10.82 o
   0  21  12        4.74        3.28     10.67 o
   0  22  12        0.40        6.40     10.89 o
  -1   0  13       50.10       54.81     18.83 o
   1   0  13        0.55        5.73      9.93 o
  -1   1  13       10.27       18.58     18.29 o
   0   1  13      263.82      274.81     11.07 o
   1   1  13        7.80       15.80      7.00 o
   2   1  13       22.07       16.75      7.18 o
  -1   2  13       24.25       45.39     18.45 o
   0   2  13       55.07       38.31      9.00 o
   1   2  13      130.46      141.55      8.21 o
   2   2  13       12.67       10.38      7.20 o
  -2   3  13       31.28       16.14     18.57 o
  -1   3  13        0.72       -1.53     17.21 o
   0   3  13       73.43       68.75     10.34 o
   1   3  13       18.67       33.07      9.01 o
   2   3  13       28.49       32.53      7.51 o
  -2   4  13      136.48      156.66     20.12 o
  -1   4  13      224.26      228.64     20.32 o
   0   4  13      327.72      317.23     12.47 o
   1   4  13       66.38       74.18      9.65 o
   2   4  13       23.41       50.84      7.65 o
  -2   5  13        0.64        2.14     17.96 o
  -1   5  13       35.02       19.67     17.59 o
   0   5  13       11.10       11.69     10.14 o
   1   5  13      106.38      111.46      9.95 o
   2   5  13      225.54      226.87      8.97 o
  -2   6  13       43.96       49.90     18.63 o
  -1   6  13      133.71      135.41     19.49 o
   0   6  13       37.65       48.58     11.19 o
   1   6  13      156.18      151.68      9.80 o
   2   6  13       81.36       98.11      8.59 o
  -2   7  13       24.23       45.95     18.86 o
  -1   7  13       63.26       69.43     19.24 o
   0   7  13      223.19      238.01     14.52 o
   1   7  13       14.49       28.60      9.01 o
   2   7  13      109.66      112.71      8.76 o
  -2   8  13       94.44       96.28     19.87 o
  -1   8  13      126.54      107.07     18.82 o
   0   8  13      546.29      555.40     17.24 o
   1   8  13       75.57       85.76      9.66 o
   2   8  13      302.33      305.71     12.07 o
  -2   9  13       16.51       21.42     19.45 o
  -1   9  13      258.08      247.58     20.56 o
   0   9  13       14.35       28.93     12.68 o
   1   9  13        7.41       11.28      9.03 o
   2   9  13        5.91       16.90     10.15 o
  -2  10  13        7.36        1.99     18.81 o
  -1  10  13      126.92      130.90     19.92 o
   0  10  13      184.51      204.10     15.91 o
   1  10  13       32.07       33.43     10.24 o
   2  10  13        0.58       12.42     10.54 o
  -2  11  13      356.76      411.59     24.11 o
  -1  11  13       50.12       45.94     18.53 o
   0  11  13       46.24       65.72     10.28 o
   1  11  13      126.96      125.50     10.35 o
   2  11  13        8.74       25.59     10.07 o
  -1  12  13        3.49       10.91     18.58 o
   0  12  13       41.63       29.41     12.51 o
   1  12  13      228.63      217.40     11.05 o
  -1  13  13        7.82       17.39     17.82 o
   0  13  13       79.16       86.71     13.27 o
   1  13  13       45.89       60.27      9.85 o
  -1  14  13      181.35      164.24     20.34 o
   0  14  13       21.10       15.10      9.50 o
   1  14  13      169.41      175.72     11.19 o
  -1  15  13      100.63      103.97     20.52 o
   0  15  13       56.95       67.02      9.86 o
   1  15  13        5.23       11.82      8.82 o
  -1  16  13      216.70      239.86     22.01 o
   0  16  13       38.40       38.52     12.60 o
   1  16  13      188.52      196.19     13.53 o
  -1  17  13       37.81       45.32     19.14 o
   0  17  13      276.28      275.19     15.08 o
   1  17  13       17.64       30.52      9.72 o
   0  18  13       48.45       49.91     13.08 o
   0   0  14      902.99      853.25     25.32 o
  -1   1  14      485.36      495.55     24.58 o
   0   1  14      258.26      220.56     10.81 o
   1   1  14      665.12      635.14     13.87 o
  -1   2  14      149.30      142.73     20.98 o
   0   2  14      211.50      203.47     12.09 o
   1   2  14      291.06      285.13     13.26 o
  -1   3  14        1.17        5.67     18.57 o
   0   3  14        9.81        1.61     11.24 o
   1   3  14        1.29       10.99     10.45 o
  -1   4  14      147.07      120.36     20.01 o
   0   4  14      244.26      269.63     13.41 o
   1   4  14       86.51       91.20     12.14 o
  -1   5  14        4.88       12.17     18.73 o
   0   5  14       68.58       65.25     13.50 o
   1   5  14      259.47      264.39     11.33 o
  -1   6  14      133.93      137.09     20.85 o
   0   6  14      308.44      335.44     16.48 o
   1   6  14     1139.69     1115.74     15.33 o
  -1   7  14      179.21      184.59     21.26 o
   0   7  14        6.96        7.72     13.13 o
   1   7  14       84.52      105.79     12.63 o
  -1   8  14      258.92      271.38     22.87 o
   0   8  14      396.34      374.46     16.71 o
   1   8  14      154.82      170.35     10.44 o
  -1   9  14      132.96      188.49     21.63 o
   0   9  14       33.75       33.93     13.86 o
   1   9  14        0.23       11.44      9.30 o
  -1  10  14      180.51      177.43     21.85 o
   0  10  14      209.25      193.21     14.44 o
   1  10  14        6.44       16.78      9.88 o
  -1  11  14       71.11       65.41     19.69 o
   0  11  14        5.14       14.33     13.88 o
   1  11  14      247.51      225.45     11.50 o
  -1  12  14      143.51      118.68     21.16 o
   0  12  14      177.29      210.54     15.21 o
   1  12  14        2.47        5.60     10.15 o
   0  13  14       41.07       33.77     12.88 o
   0  14  14        7.14        8.44     10.02 o
   1   0  15        0.12       -4.66     14.40 o
   0   1  15       30.94        6.11     11.95 o
   1   1  15       18.08       21.19     12.08 o
  -1   2  15      160.76      164.68     22.00 o
   0   2  15       10.09        0.93     11.60 o
   1   2  15       81.37       99.02     13.36 o
  -1   3  15       55.91       56.65     20.60 o
   0   3  15        6.86       -0.31     13.94 o
   1   3  15        0.16       13.19     12.34 o
   0   4  15       19.72        7.86     14.49 o
   0   5  15       24.03       17.51     13.95 o
   0   6  15        4.29        5.12     14.30 o
   0   7  15       16.13       16.89     14.24 o
   0   8  15       94.71       82.99     14.59 o
 
